# Supplementary material for: The mitochondrial genome sequences of the round goby and the sand goby reveal patterns of recent evolution in gobiid fish
Source: BMC Genomics. 2017 Feb 16;18:177. doi: 10.1186/s12864-017-3550-8 (PMC5314710; doi:10.1186/s12864-017-3550-8)
Supplement: Additional file 1: Table S1. — Contains information on the sequences used for phylogenetic analysis and the references used for each species to extract biological and ecological characteristics. Table S2. Contains median mitochondrial genome sizes for ray finned fish. Table S3. Contains median mitochondrial genome sizes and class annotations for vertebrates. (XLSX 126 kb) [file 12864_2017_3550_MOESM1_ESM.xlsx]

## Sheet: Supplementary Table 1
Species	SequenceID1	SequenceID2	References to Figure 4
Acanthogobius hasta	AY486321.1		Froese and Pauly, 2016; Kuno and Takita, 1997; Masuda et al., 1984
Acentrogobius chlorostigmatoides	NC_020346.1		Froese and Pauly, 2016
Amblychaeturichthys hexanema	KT781104.1		Bauchot et al., 1989; Froese and Pauly, 2016; Masuda et al., 1984
Amoya chusanensis	KC196075		Bauchot et al., 1989; Froese and Pauly, 2016
Boleophthalmus boddarti	KF874277		Froese and Pauly, 2016; Ishimatsu and Gonzales, 2011; Martin, 2014
Boleophthalmus pectinirostris	NC_016195.1		Froese and Pauly, 2016; Ishimatsu and Gonzales, 2011; Martin, 2014; Masuda et al., 1984
Bostrychus sinensis	JQ665462	NC_017880.1	Froese and Pauly, 2016; Masuda et al., 1984
Chaenogobius gulosus	NC_027193.1		Froese and Pauly, 2016; Stevenson, 2002
Chaeturichthys stigmatias	NC_020786.1		Froese and Pauly, 2016; Masuda et al., 1984
Eleotris acanthopoma	AP004455.1		Froese and Pauly, 2016; Maeda and Tachihara, 2005; Masuda et al., 1984
Eleotris oxycephala	KR921879.1		Froese and Pauly, 2016; Maeda and Tachihara, 2005; Masuda et al., 1984
Eucyclogobius newberryi	NC_028288.1		Froese and Pauly, 2016; Swenson, 1999; Van Tassell, 2011
Gillichthys mirabilis	NC_012906.1		Barlow, 1961; Froese and Pauly, 2016; Van Tassell, 2011
Gillichthys seta	NC_012908.1		Barlow, 1961; Van Tassell, 2011
Glossogobius circumspectus	JX536695	NC_018824.1	Bauchot et al., 1989; Froese and Pauly, 2016
Glossogobius olivaceus	JQ001860	NC_016664.1	Froese and Pauly, 2016; Keith and Lord, 2011; Masuda et al., 1984
Gymnogobius petschiliensis	NC_008743.1		Froese and Pauly, 2016; Stevenson, 2002; Yamazaki et al., 2006
Gymnogobius urotaenia	NC_028432.1		Froese and Pauly, 2016; Kolpakov and Demina, 2011; Stevenson, 2002; Yamazaki et al., 2006
Lactoria diaphana	AP009187		Froese and Pauly, 2016; Masuda et al., 1984
Lophiogobius ocellicauda	NC_020783.1		Froese and Pauly, 2016; Iwata and Jeon, 1995
Luciogobius pallidus	NC_027062.1		Froese and Pauly, 2016; Kim, 2012; Maeda et al., 2008; Masuda et al., 1984
Luciogobius platycephalus	NC_019811.1		Cho and Choi, 2014; Froese and Pauly, 2016; Maeda et al., 2008; Masuda et al., 1984
Micropercops swinhonis	NC_021763.1		Froese and Pauly, 2016; Iwata et al., 2001
Mogurnda adspersa	KJ130031	NC_024058.1	Froese and Pauly, 2016; Hurwood and Hughes, 1998
Mugilogobius abei	NC_023353.1		Froese and Pauly, 2016; Larson, 2001; Masuda et al., 1984
Mugilogobius chulae	NC_026519.1		Froese and Pauly, 2016; Larson, 2001; Masuda et al., 1984
Neogobius melanostomus	this work		Kornis et al., 2012; Miller, 1986
Odontamblyopus rubicundus	JX891626	NC_019647.1	Froese and Pauly, 2016; Gonzales et al., 2008; Ishimatsu and Gonzales, 2011; Murdy, 2011
Odontobutis platycephala	DQ010651.1		Iwata et al., 1985, 1988
Oxuderces dentatus	JN831381	NC_016194.1	Bauchot et al., 1989; Froese and Pauly, 2016; Ishimatsu and Gonzales, 2011
Oxyeleotris lineolata	KP663727.1		Froese and Pauly, 2016
Oxyeleotris marmorata	KJ595342	NC_024565.1	Froese and Pauly, 2016
Oxyurichthys formosanus	KC237282.1		Froese and Pauly, 2016
Periophthalmus magnuspinnatus	KT357639.1		Baeck et al., 2008; Ishimatsu and Gonzales, 2011
Periophthalmus minutus	LK391944.1		Froese and Pauly, 2016; Ishimatsu and Gonzales, 2011; Martin, 2014; Takeda et al., 2011
Pomatoschistus minutus	this work		Kullander et al., 2012; Miller, 1986
Ponticola kessleri	NC_025638.1		Froese and Pauly, 2016; Miller, 1986
Pseudogobius javanicus	NC_022186.1		Froese and Pauly, 2016; Larson, 2001; Masuda et al., 1984
Rhinogobius brunneus	NC_028435.1		Chen and Shao, 1996; Froese and Pauly, 2016; Keith and Lord, 2011; Masuda et al., 1984
Rhinogobius giurinus	KP892753.1		Chen and Shao, 1996; Froese and Pauly, 2016; Keith and Lord, 2011; Suzuki et al., 2016
Rhyacichthys aspro	AP004454.1		Froese and Pauly, 2016; Masuda et al., 1984; Tabouret et al., 2014
Scartelaos gigas	NC_028205.1		Froese and Pauly, 2016; Kim et al., 2011
Scartelaos histophorus	NC_017888.1		Froese and Pauly, 2016; Ishimatsu and Gonzales, 2011; Martin, 2014
Sicyopterus japonicus	NC_018826.1		Froese and Pauly, 2016; Iida et al., 2013; Keith and Lord, 2011; Masuda et al., 1984
Sicyopterus lagocephalus	NC_022838.1		Bauchot et al., 1989; Froese and Pauly, 2016; Keith and Lord, 2011
Siganus guttatus	KJ420577		Froese and Pauly, 2016; Masuda et al., 1984
Stiphodon alcedo	NC_018054.1		Maeda et al., 2011
Synechogobius ommaturus	NC_020767.1		Froese and Pauly, 2016; Kuno and Takita, 1997; Masuda et al., 1984
Tridentiger barbatus	NC_018823.1		Froese and Pauly, 2016; Masuda et al., 1984; Mukai et al., 1996
Tridentiger bifasciatus	JN244650.1		Froese and Pauly, 2016; Mukai et al., 1996
Tridentiger obscurus	NC_028431.1		Froese and Pauly, 2016; Masuda et al., 1984; Mukai et al., 1996
Trypauchen vagina	NC_016693.1		Bauchot et al., 1989; Froese and Pauly, 2016; Murdy, 2011
Yongeichthys criniger	KT894736.1		Froese and Pauly, 2016; Masuda et al., 1984
References
Baeck GW, Takita T, Yoon YH, 2008. Lifestyle of Korean mudskipper Periophthalmus magnuspinnatus with reference to a congeneric species Periophthalmus modestus. Ichthyol Res 55:43-52. doi: 10.1007/s10228-007-0009-y.
Barlow GW, 1961. Gobies of genus Gillichthys, with comments on sensory canals as a taxonomic tool. Copeia:423-&. doi: 10.2307/1439585.
Bauchot ML, Ridet JM, Diagne M, Bauchot R, 1989. Encephalization in Gobioidei (Teleostei). Jap J Ichthyol 36:63-74.
Chen IS, Shao KT, 1996. A taxonomic review of the gobiid fish genus Rhinogobius Gill, 1859, from Taiwan, with descriptions of three new species. Zool Stud 35:200-214.
Cho H-G, Choi S-H, 2014. First record of two gobiid fishes, Luciogobius elongatus, L. platycephalus (Perciformes: Gobiidae) from Korea. Anim Syst Evol Diversity 30:22-25.
Froese R, Pauly D, editors. 2016. FishBase. World Wide Web electronic publication. www.fishbase.org, version (01/2016).
Gonzales TT, Katoh M, Ishimatsu A, 2008. Intertidal burrows of the air-breathing eel goby, Odontamblyopus lacepedii (Gobiidae: Amblyopinae). Ichthyol Res 55:303-306. doi: 10.1007/s10228-008-0042-5.
Hurwood DA, Hughes JM, 1998. Phylogeography of the freshwater fish, Mogurnda adspersa, in streams of northeastern Queensland, Australia: evidence for altered drainage patterns. Mol Ecol 7:1507-1517. doi: 10.1046/j.1365-294x.1998.00469.x.
Iida M, Watanabe S, Tsukamoto K, 2013. Riverine life history of the amphidromous goby Sicyopterus japonicus (Gobiidae: Sicydiinae) in the Ota River, Wakayama, Japan. Environ Biol Fishes 96:645-660. doi: 10.1007/s10641-012-0055-9.
Ishimatsu A, Gonzales TT, 2011. Mudskippers: Front runners in the modern invasion of land. In: Patzner RA, VanTassell JL, Kovacic M, Kapoor BG, editors. The biology of gobies Enfield, NH: Science Publishers. p. 609-638.
Iwata A, Jeon SR, 1995. Description of the cephalic sensory canals of Lophiogobius ocellicauda (Perciformes: Gobiidae). Jap J Ichthyol 42:329-333.
Iwata A, Jeon SR, Mizuno N, Choi KC, 1985. A revision of the eleotrid genus Odontobutis in Japan, Korea and China. Jap J Ichthyol 31:373-388.
Iwata A, Jeon SR, Mizuno N, Choi KC, 1988. Larval development of a gobiid fish, Odontobutis obscura in comparison with that of Odontobutis obscura interrupta and of Odontobutis plathycephala. Jap J Ichthyol 35:371-381.
Iwata A, Sakai H, Shibukawa K, Jeon SR, 2001. Developmental characteristics of a freshwater goby, Micropercops swinhonis, from Korea. Zool Sci 18:91-97. doi: 10.2108/zsj.18.91.
Keith P, Lord C, 2011. Systematics of Sicydiinae. In: Patzner RA, Van Tassell JL, Kovacic M, Kapoor BG, editors. The biology of gobies Enfield, NH: Science Publishers. p. 119-128.
Kim BJ, 2012. New record of a rare hypogean Gobiid, Luciogobius pallidus from Jeju Island, Korea. Korean J Ichthyol 24:306-310.
Kim JK, Baek H-J, Kim J-W, Chang D-S, Kim J-I, 2011. Sexual maturity and early life history of the mudskipper Scartelaos gigas (Pisces, Gobiidae): Implications for conservation. Fish Aquat Sci 14:403-410.
Kolpakov EV, Demina EI, 2011. Biology, abundance, and life cycle of big head far east goby Gymnogobius urotaenia (Gobiidae) from the Serebryanka River (Central Primor’e). J Ichthyol/Vopr Ikhtiol 51:80-90.
Kornis MS, Mercado-Silva N, Vander Zanden MJ, 2012. Twenty years of invasion: a review of round goby Neogobius melanostomus biology, spread and ecological implications. J Fish Biol 80:235-285. doi: 10.1111/j.1095-8649.2011.03157.x.
Kullander SO, Nyman L, Jilg K, Delling B, 2012. Nationalnyckeln till Sveriges flora och fauna. Strålfeninga fiskar. Actinopterygii. Uppsala: Artdatabanken, SLU.
Kuno Y, Takita T, 1997. The growth, maturation and feeding habits of the gobiid fish Acanthogobius hasta distributed in Ariake Sound, Kyushu, Japan. Fish Sci 63:242-248.
Larson HK, 2001. A revision of the gobiid fish genus Mugilogobius (Teleostei: Gobioidei), and its systematic placement. Rec West Aust Mus Suppl 62:i-vi, 1-233.
Maeda K, Mukai T, Tachihara K, 2011. A new species of amphidromous goby, Stiphodon alcedo, from the Ryukyu Archipelago (Gobiidae: Sicydiinae). Cybium 35:285-298.
Maeda K, Tachihara K, 2005. Recruitment of amphidromous sleepers Eleotris acanthopoma, Eleotris melanosoma, and Eleotris fusca into the Teima River, Okinawa Island. Ichthyol Res 52:325-335. doi: 10.1007/s10228-005-0289-z.
Maeda K, Yamasaki N, Kondo M, Tachihara K, 2008. Occurrence and morphology of larvae and juveniles of six Luciogobius species from Aritsu Beach, Okinawa Island. Ichthyol Res 55:162-174. doi: 10.1007/s10228-007-0018-x.
Martin KL, 2014. Theme and variations: amphibious air-breathing intertidal fishes. J Fish Biol 84:577-602. doi: 10.1111/jfb.12270.
Masuda H, Amaoka K, Araga C, Uyeno T, Yoshino T, 1984. The fishes of the Japanese Archipelago. Tokyo: Tokai University Press.
Miller PJ, 1986. Gobiidae. In: Whitehead PJP, editor. Fishes of the north-eastern Atlantic and the Mediterranean Vol 3 Paris: Unesco.
Mukai T, Sato T, Naruse K, Inaba K, Shima A, Morisawa M, 1996. Genetic relationships of the genus Tridentiger (Pisces, Gobiidae) based on allozyme polymorphism. Zool Sci 13:175-183. doi: 10.2108/zsj.13.175.
Murdy E, 2011. Systematics of Amblyopinae. In: Patzner RA, Van Tassell JL, Kovacic M, Kapoor BG, editors. The biology of gobies Enfield, NH: Science Publishers. p. 107-118.
Stevenson DE, 2002. Systematics and distribution of fishes of the Asian goby genera Chaenogobius and Gymnogobius (Osteichthyes: Perciformes: Gobiidae), with the description of a new species. Species Diversity 7:251-312.
Suzuki T, Shibukawa K, Senou H, Chen I-S, 2016. Redescription of Rhinogobius similis Gill 1859 (Gobiidae: Gobionellinae), the type species of the genus Rhinogobius Gill 1859, with designation of the neotype. Ichthyol Res 63:227-238.
Swenson RO, 1999. The ecology, behavior, and conservation of the tidewater goby, Eucyclogobius newberryi. Environ Biol Fishes 55:99-114. doi: 10.1023/a:1007478207892.
Tabouret H, Tomadin M, Taillebois L, Iida M, Lord C, Pecheyran C, Keith P, 2014. Amphidromy and marine larval phase of ancestral gobioids Rhyacichthys guilberti and Protogobius attiti (Teleostei: Rhyacichthyidae). Mar Freshwater Res 65:776-783. doi: 10.1071/mf13146.
Takeda T, Hayashi M, Toba A, Soyano K, Ishimatsu A, 2011. Ecology of the Australian mudskipper Periophthalmus minutus, an amphibious fish inhabiting a mudflat in the highest intertidal zone. Aust J Zool 59:312-320. doi: 10.1071/zo11059.
Van Tassell JL, 2011. Gobiiformes of the Americas. In: Patzner RA, Van Tassell JL, Kovacic M, Kapoor BG, editors. The biology of gobies. p. 139-176.
Yamazaki Y, Haramoto S, Fukasawa T, 2006. Habitat uses of freshwater fishes on the scale of reach system provided in small streams. Environ Biol Fishes 75:333-341. doi: 10.1007/s10641-006-0032-2.

## Sheet: Supplementary Table 2
Species	Median_Mitogenome_Length
Abalistes stellaris	16502
Abbottina obtusirostris	16599
Abbottina rivularis	16597
Ablennes hians	16825
Abramis brama	16608.5
Abudefduf vaigiensis	16703
Acanthaluteres brownii	16441
Acanthogobius hasta	16663
Acanthopagrus latus	16609
Acanthopagrus schlegelii	16649
Acanthorhodeus chankaensis	16774
Acanthorhodeus gracilis	16988
Acanthurus leucosternon	16434
Acanthurus lineatus	16532
Acantopsis choirorhynchos	16600
Acentrogobius chlorostigmatoides	17098
Acentrogobius pflaumii	16515
Acheilognathus barbatus	16770
Acheilognathus imberbis	16819
Acheilognathus intermedia	16610
Acheilognathus koreensis	16563
Acheilognathus macropterus	16774
Acheilognathus rhombeus	16780
Acheilognathus signifer	16566
Acheilognathus somjinensis	16569
Acheilognathus typus	16778
Acheilognathus yamatsutae	16703
Achirus lineatus	16577
Acipenser baerii	16763
Acipenser dabryanus	16438
Acipenser gueldenstaedtii	16594
Acipenser medirostris	16611
Acipenser oxyrinchus	16565
Acipenser ruthenus	16790
Acipenser schrenckii	16684
Acipenser sinensis	16682
Acipenser stellatus	16537
Acipenser sturio	16555
Acipenser transmontanus	16692
Acreichthys tomentosus	16446
Acrossocheilus barbodon	16596
Acrossocheilus beijiangensis	16600
Acrossocheilus fasciatus	16589
Acrossocheilus kreyenbergii	16849
Acrossocheilus monticola	16599
Acrossocheilus paradoxus	16597
Acrossocheilus parallens	16591.5
Acrossocheilus stenotaeniatus	16594
Acrossocheilus wenchowensis	16591
Acrossocheilus yunnanensis	16588
Aeoliscus strigatus	16392
Aesopia cornuta	16737
Aethaloperca rogaa	16538
Ageneiosus pardalis	16484
Agonostomus monticola	16734
Albula glossodonta	16255
Alburnus alburnus	16605
Alburnus chalcoides	16604
Alburnus istanbulensis	16612
Alburnus tarichi	16602
Aldrichetta forsteri	16797
Aldrovandia affinis	16649
Alectis ciliaris	16570
Alepes kleinii	16571
Alepocephalus agassizii	16657
Alepocephalus australis	16640
Alepocephalus bairdii	16637
Alepocephalus bicolor	16829
Alepocephalus productus	16636
Alepocephalus tenebrosus	16644
Alepocephalus umbriceps	16640
Allocyttus niger	16750
Alosa alabamae	16708
Alosa alosa	16698
Alosa pseudoharengus	16646
Alosa sapidissima	16697
Alticorpus geoffreyi	16578
Aluterus monoceros	16429
Aluterus scriptus	16451
Amanses scopas	16440
Ambastaia sidthimunki	16574
Amblychaeturichthys hexanema	18562
Amblydoras gonzalezi	16505
Ameiurus melas	16512
Amia calva	16210
Ammodytes americanus	16519
Ammodytes dubius	16519
Ammodytes hexapterus	16527
Ammodytes personatus	16537
Amoya chusanensis	16486
Amphilophus citrinellus	16522
Amphiprion bicinctus	16645
Amphiprion clarkii	16976
Amphiprion frenatus	16774
Amphiprion ocellaris	16649
Amphiprion percula	16645
Amphiprion perideraion	16579
Amphiprion polymnus	16804
Anabas testudineus	16603
Anarhichas denticulatus	16519
Anarhichas lupus	16516
Anarhichas minor	16519
Ancherythroculter lini	16616
Ancherythroculter nigrocauda	16623
Andinoacara rivulatus	16585
Anguilla anguilla	16684
Anguilla australis	16684
Anguilla bengalensis	16833
Anguilla bicolor	16696.5
Anguilla celebesensis	16700
Anguilla dieffenbachii	16687
Anguilla interioris	16713
Anguilla japonica	16685
Anguilla luzonensis	16635
Anguilla malgumora	16550
Anguilla marmorata	16745
Anguilla megastoma	16714
Anguilla mossambica	16694
Anguilla nebulosa	16707
Anguilla obscura	16704
Anguilla reinhardtii	16690
Anguilla rostrata	16679
Anodontostoma chacunda	16772
Anomalops katoptron	15980
Anoplocapros lenticularis	16492
Anoplogaster cornuta	16511
Anoplopoma fimbria	16507
Antigonia capros	16508
Anyperodon leucogrammicus	16616
Apareiodon affinis	16679
Apeltes quadracus	16472
Aphanopus carbo	16406
Aphredoderus sayanus	16601
Aphyocypris chinensis	16606
Aphyocypris kikuchii	16601
Aplocheilus panchax	16519
Apogon semilineatus	16508
Apolemichthys armitagei	16551
Apolemichthys griffisi	16528
Apolemichthys kingi	16816
Apteronotus albifrons	15897
Aptocyclus ventricosus	15974
Arapaima gigas	16433
Arctogadus glacialis	16644
Arctoscopus japonicus	16577
Argyrosomus amoyensis	16490
Argyrosomus japonicus	16496
Ariomma indica	16537
Ariomma lurida	16526
Ariosoma shiroanago	16922
Arothron firmamentum	16474
Arothron manilensis	16487
Arothron mappa	16493
Arripis trutta	17244
Aseraggodes kobensis	16944
Assurger anzac	16510
Astatotilapia calliptera	16578
Astronotus ocellatus	16569
Ataxolepis apus	16528
Ateleopus japonicus	16650
Atractosteus tropicus	16280
Atule mate	16565
Auchenoglanis occidentalis	16535
Aulichthys japonicus	16594
Aulonocara stuartgranti	16625.5
Aulopus japonicus	16653
Aulorhynchus flavidus	16894
Aulostomus chinensis	18154
Auriglobus modestus	16807
Austrolebias charrua	17271
Auxis rochei	16503
Auxis thazard	16506
Avocettina infans	16680
Bagarius yarrelli	16503
Bahaba taipingensis	16500
Bajacalifornia megalops	16798
Balistapus undulatus	16492
Balistes vetula	16518
Bangana decora	16607
Bangana tungting	16543
Banjos banjos	16485
Barbatula barbatula	16630
Barbatula nuda	16619
Barbatula toni	16617
Barbonymus gonionotus	16580
Barbonymus schwanenfeldii	16576
Barbourisia rufa	16534
Barbus barbus	16600
Barbus trimaculatus	16417
Barilius bendelisis	16529
Bassozetus zenkevitchi	16579
Bathygadus antrodes	17596
Bathyprion danae	16757
Bathytroctes breviceps	16652
Bathytroctes macrolepis	16614
Bathytroctes michaelsarsi	16616
Bathytroctes microlepis	16610
Beaufortia szechuanensis	16559
Belligobio nummifer	16610
Benthodesmus tenuis	16864
Beryx decadactylus	16535
Beryx mollis	16537
Biwia zezera	16599
Blicca bjoerkna	16605
Bodianus oxycephalus	16514
Boleophthalmus boddarti	16727
Boleophthalmus pectinirostris	17111
Boreogadus saida	16154.5
Bostrychus sinensis	16508
Botia lohachata	16594
Brachaluteres ulvarum	16421
Brachirus orientalis	16600
Brachyhypopomus occidentalis	16542
Brachymystax lenok	16748
Brachymystax tumensis	16836
Branchiostegus albus	16532
Branchiostegus argentatus	16550
Branchiostegus japonicus	16541
Bregmaceros nectabanus	16030
Brevoortia tyrannus	16692
Brienomyrus niger	16753
Brycon henni	16885
Brycon orbignyanus	16800
Bufoceratias thele	16430
Bunocephalus coracoideus	16477
Cabdio morar	16418
Caesio cuning	16508
Callionymus enneactis	17171
Campostoma anomalum	16654
Campylomormyrus compressirostris	16715
Candidia pingtungensis	16612
Cantherhines pardalis	16426
Canthidermis maculata	16524
Canthigaster coronata	16446
Canthigaster jactator	16513
Canthigaster rivulata	16446
Canthigaster valentini	16452
Capros aper	15976
Carangoides armatus	16556
Carangoides equula	16588
Carangoides malabaricus	16561
Caranx ignobilis	16588
Caranx melampygus	16593
Caranx tille	16593
Carapus bermudensis	16613
Carassius auratus	16580
Carassius carassius	16580
Carassius cuvieri	16581
Carassius gibelio	16581
Carinotetraodon lorteti	16456
Carinotetraodon salivator	16437
Carpiodes carpio	16610.5
Cataetyx rubrirostris	16495
Catla catla	16590
Catostomus commersonii	16625
Caulophryne jordani	16657
Caulophryne pelagica	16649
Centromochlus perugiae	16677
Centropyge acanthops	16748
Centropyge eibli	17101
Centropyge flavicauda	16747
Centropyge flavissima	17010
Centropyge heraldi	16836
Centropyge interrupta	16151
Centropyge joculator	16778
Centropyge loricula	16509
Centropyge multicolor	16791
Centropyge venusta	16641
Centropyge woodheadi	16863
Cephalopholis argus	16767
Cephalopholis boenak	16771
Cephalopholis sexmaculata	16589
Cephalopholis sonnerati	16587
Ceratias uranoscopus	18365
Cetonurus globiceps	17137
Cetostoma regani	16508
Chaenocephalus aceratus	17311
Chaenogobius gulosus	16477
Chaenomugil proboscideus	16666
Chaetodermis penicilligera	16433
Chaetodermis penicilligerus	16433
Chaetodon auripes	16530
Chaetodontoplus mesoleucus	16998
Chaetodontoplus septentrionalis	16833
Chaeturichthys stigmatias	18562
Chalceus macrolepidotus	16850
Champsocephalus gunnari	18863
Champsodon snyderi	18903
Channa argus	16558
Channa asiatica	16550
Channa maculata	16559
Channa marulius	16569
Chanodichthys dabryi	16622
Chanodichthys mongolicus	16622
Chanos chanos	16231
Chauliodus sloani	17814
Chaunax abei	16486
Chaunax pictus	16487
Chaunax tosaensis	16488
Cheilinus undulatus	16613
Cheilochromis euchilus	16582
Cheilodactylus quadricornis	16521
Cheilodactylus variegatus	16652
Chelmon rostratus	16538
Chelon labrosus	16898
Chelonodon patoca	16720
Chilodus punctatus	16869
Chilomycterus reticulatus	16519
Chionodraco myersi	16942
Chirocentrus dorab	15989
Chirolophis japonicus	16521
Chirostoma humboldtianum	16447
Chitala blanci	16272
Chitala lopis	16177
Chitala ornata	16164
Chlorophthalmus agassizi	16221
Chlorophthalmus nigromarginatus	17663
Chlorurus sordidus	16681
Choerodon schoenleinii	16504
Chondrostoma lemmingii	16601
Chromobotia macracanthus	16937
Chrysochir aureus	16505
Chuanchia labiosa	16705
Cirrhinus molitorella	16602
Cirrhinus mrigala	16595
Citharinus congicus	16453
Claea dabryi	16569
Clarias batrachus	16511
Clarias fuscus	16518
Clarias gariepinus	16508
Cleisthenes herzensteini	17175
Clinocottus analis	18374
Clupanodon thrissa	16692
Clupea harengus	16700
Clupea pallasii	16700
Clupeonella cultriventris	16650
Cobitis biwae	16642
Cobitis choii	16566
Cobitis elongatoides	16541
Cobitis granoei	16636
Cobitis sinensis	16553
Cobitis striata	16572
Cobitis takatsuensis	16647
Coelophrys brevicaudata	16862
Coelorinchus kishinouyei	15942
Coilia brachygnathus	16858
Coilia ectenes	16852
Coilia grayii	16851
Coilia lindmani	16835
Coilia mystus	17134
Coilia nasus	16896
Coilia reynaldi	17064
Colisa fasciata	16635
Colisa lalia	16476
Colistium nudipinnis	16588
Collichthys lucidus	16442
Collichthys niveatus	16469
Coloconger cadenati	17755
Cololabis saira	16499
Colomesus asellus	16479
Colomesus psittacus	16470
Colossoma macropomum	16703
Conger japonicus	17778
Conger myriaster	18705
Conocara macropterum	16606
Conocara murrayi	16614
Coptodon zillii	16619
Coregonus autumnalis	16736
Coregonus clupeaformis	16735.5
Coregonus lavaretus	16736
Coregonus muksun	16736
Coregonus nasus	16739
Coregonus oxyrinchus	16736
Coregonus peled	16736
Coregonus ussuriensis	16737
Coreius guichenoti	16612
Coreius heterodon	16611
Coreoperca herzi	16495
Coreoperca kawamebari	16488
Coreoperca loona	16497
Coreoperca whiteheadi	16483
Corydoras rabauti	16831
Cottus bairdii	16529
Cottus czerskii	16534
Cottus dzungaricus	16527
Cottus hangiongensis	16598
Cottus poecilopus	16560
Cottus reinii	16561
Cranoglanis bouderius	16539
Crenimugil crenilabis	16888
Creteuchiloglanis gongshanensis	16586
Creteuchiloglanis kamengensis	16651
Creteuchiloglanis macropterus	16592
Cromeria occidentalis	15961
Cromileptes altivelis	16497
Crossorhombus azureus	16792
Crossostoma lacustre	16560
Cryptopsaras couesii	18350
Ctenopharyngodon idella	16609.5
Ctenopharyngodon idellus	16608
Cubiceps pauciradiatus	16522
Culaea inconstans	16465
Culter alburnus	16622
Culter erythropterus	16629
Culter mongolicus	16622
Culter recurviceps	16622
Cultrichthys compressocorpus	16623
Curimata mivartii	16705
Cycleptus elongatus	16626
Cyclocheilichthys enoplos	16579
Cyema atrum	16868
Cymatogaster aggregata	16533
Cynoglossus abbreviatus	16417
Cynoglossus bilineatus	16454
Cynoglossus gracilis	16565
Cynoglossus itinus	16915
Cynoglossus lineolatus	16417
Cynoglossus puncticeps	17142
Cynoglossus semilaevis	16731
Cynoglossus sinicus	16478
Cynoglossus trigrammus	18369
Cynoponticus ferox	17822
Cynotilapia afra	16585
Cyphomyrus discorhynchus	16688
Cyprinella lutrensis	16706
Cyprinodon nevadensis	16499
Cyprinodon rubrofluviatilis	16501
Cyprinodon tularosa	16501
Cyprinodon variegatus	16500
Cyprinus acutidorsalis	16580
Cyprinus carpio	16581
Cyprinus megalophthalmus	16580
Cyprinus multitaeniata	16580
Cypselurus hiraii	16528
Dactyloptena orientalis	16702
Dactyloptena peterseni	16717
Dactyloptena tiltoni	16751
Dallia pectoralis	17157
Danacetichthys galathenus	16555
Danio dangila	16876
Danio margaritatus	16620
Danio nigrofasciatus	16616
Danio rerio	16578
Decapterus macarellus	16544
Decapterus macrosoma	16545
Decapterus maruadsi	16541
Dendrophysa russelii	16626
Dentex tumifrons	16616
Denticeps clupeoides	17156
Derichthys serpentinus	17077
Devario chrysotaeniatus	16608
Devario laoensis	16565
Diagramma picta	16530
Dicentrarchus labrax	18253
Dicentrarchus punctatus	17511
Diceratias pileatus	16431
Dimidiochromis compressiceps	16583
Diodon holocanthus	16514
Diplacanthopoma brachysoma	16495
Diploid Megalobrama	16623
Diploid Xenocypris	16630
Diplomystes nahuelbutaensis	16506
Diplophos taenia	16418
Diploprion bifasciatum	16805
Diplotaxodon limnothrissa	16579
Diptychus maculatus	16895
Diretmoides veriginae	16120
Diretmus argenteus	16070
Discogobio tetrabarbatus	16596
Discogobio yunnanensis	16602
Dissostichus eleginoides	18704
Distichodus sexfasciatus	16555
Distoechodon tumirostris	16620
Ditrema temminckii	16572
Doederleinia berycoides	16523
Dorosoma cepedianum	16704
Dorosoma petenense	16792
Doryrhamphus japonicus	16568
Draconetta xenica	16617
Drepane longimana	23152
Drepane punctata	23152
Dysalotus alcocki	16460
Echeneis naucrates	16611.5
Ecsenius bicolor	16534
Elassoma evergladei	15780
Elassoma zonatum	16071
Eleotris acanthopoma	16522
Eleotris oxycephala	16527
Eleutheronema tetradactylum	16470
Elopichthys bambusa	16619
Elops hawaiensis	16713
Elops saurus	16120
Embiotoca jacksoni	16515
Emmelichthys struhsakeri	16502
Enchelynassa canina	16592
Engraulis encrasicolus	16674
Engraulis japonicus	16675
Enophrys diceraus	16976
Enoplosus armatus	16508
Ephippus orbis	16670
Epinephelus akaara	16795
Epinephelus areolatus	16893
Epinephelus awoara	16802
Epinephelus bleekeri	17227
Epinephelus bontoides	16903
Epinephelus bruneus	16686
Epinephelus coioides	16418
Epinephelus corallicola	16647
Epinephelus epistictus	16920
Epinephelus fasciatomaculosus	16682
Epinephelus fuscoguttatus	16648
Epinephelus lanceolatus	16642
Epinephelus latifasciatus	16389
Epinephelus malabaricus	16423
Epinephelus merra	17017
Epinephelus moara	16696
Epinephelus quoyanus	16797
Epinephelus septemfasciatus	16558
Epinephelus sexfasciatus	16786
Epinephelus stictus	16524
Epinephelus trimaculatus	16761
Epinephelus tukula	16503
Epinnula magistralis	16545
Erilepis zonifer	16500
Erimyzon oblongus	16627
Erpetoichthys calabaricus	16674
Esomus metallicus	17029
Esox lucius	16695
Esox reichertii	16909
Etheostoma radiosum	16600
Ethmalosa fimbriata	16898
Etroplus maculatus	16457
Etrumeus teres	16979
Eubalichthys mosaicus	16442
Euchiloglanis kishinouyei	16561
Eucyclogobius newberryi	16523
Eumegistus illustris	16711
Eurypegasus draconis	16015
Eurypharynx pelecanoides	18978
Eutaeniophorus festivus	16528
Euthynnus affinis	16513
Euthynnus alletteratus	16520
Evoxymetopon poeyi	16475
Exocoetus volitans	16527
Exostoma labiatum	16542
Facciolella oxyrhyncha	17789
Fistularia commersonii	16458
Fistularia petimba	16465
Formosania lacustris	16558
Fossorochromis rostratus	16581
Fundulus diaphanus	16531
Fundulus grandis	16524
Fundulus heteroclitus	16526.5
Fundulus notatus	16510
Fundulus olivaceus	16509
Gadus chalcogrammus	16571
Gadus morhua	16696
Gadus ogac	15564
Gagata dolichonema	16538
Galaxias gollumoides	16506
Galaxias maculatus	16508
Galaxiella nigrostriata	19017
Gambusia affinis	16614
Gambusia holbrooki	16611
Garra imberba	16600
Garra kempi	17104
Garra orientalis	17288
Garra qiaojiensis	17096
Gasterochisma melampus	16505
Gasterosteus wheatlandi	16538
Genicanthus bellus	16734
Genicanthus lamarck	16616
Genicanthus semifasciatus	16722
Genyochromis mento	16583
Genyomyrus donnyi	16697
Gigantactis vanhoeffeni	17205
Gila robusta	16595
Gillichthys mirabilis	16481
Gillichthys seta	16481
Girella punctata	16518
Glaridoglanis andersonii	16532
Glossanodon semifasciatus	16627
Glossogobius olivaceus	16568
Glossolepis incisus	16529
Glyptosternon maculatum	16539
Glyptothorax fokiensis	16530
Glyptothorax sinensis	16531
Glyptothorax trilineatus	16539
Gnathonemus petersii	16687
Gnathopogon elongatus	16604
Gnathopogon imberbis	16598
Gnathopogon polytaenia	16594
Gnathopogon strigatus	16602
Gnathopogon taeniellus	16596
Gobio gobio	16607
Gobiobotia brevibarba	16594
Gobiobotia filifer	16613
Gobiobotia intermedia	16608
Gobiobotia macrocephala	16610
Gobiobotia naktongensis	16609
Gobiocypris rarus	16601
Gonorynchus abbreviatus	16535
Gonorynchus greyi	16536
Grammistes sexlineatus	16502
Grasseichthys gabonensis	16867
Grundulus bogotensis	17123
Gymnarchus niloticus	16088
Gymnocephalus cernua	16614
Gymnocypris dobula	16720
Gymnocypris eckloni	16686
Gymnocypris namensis	16674
Gymnocypris przewalskii	16682
Gymnodiptychus dybowskii	16677
Gymnodiptychus pachycheilus	16630.5
Gymnogobius petschiliensis	16424
Gymnogobius urotaenia	16430
Gymnomuraena zebra	16576
Gymnosarda unicolor	16510
Gymnothorax kidako	16579
Gyrinocheilus aymonieri	16609
Gyrinomimus myersi	16568
Halichoeres melanurus	17045
Halichoeres trimaculatus	16621
Hampala macrolepidota	16766
Hapalogenys analis	16339
Hapalogenys nigripinnis	16478
Haplochromis burtoni	16583
Haplophryne mollis	17209
Harpadon microchir	16061
Harpadon nehereus	16536
Helicolenus avius	16651
Helicolenus hilgendorfi	16728
Hemibagrus guttatus	16528
Hemibagrus macropterus	16530
Hemibagrus nemurus	16526
Hemibagrus wyckioides	16525
Hemibarbus barbus	16681
Hemibarbus labeo	16612
Hemibarbus longirostris	16608
Hemibarbus maculatus	16611
Hemibarbus medius	16614
Hemibarbus mylodon	16605
Hemibarbus umbrifer	16611
Hemiculter eigenmanni	16626
Hemiculter leucisculus	16617
Hemiculterella sauvagei	16618
Hemigrammocypris rasborella	16615
Hemiodopsis gracilis	16731
Hemisalanx brachyrostralis	16588
Heniochus diphreutes	16772
Hepsetus odoe	16803
Herwigia kreffti	16637
Heteroconger hassi	17768
Heteromycteris japonicus	17111
Heteropneustes fossilis	16489
Heterotilapia buttikoferi	16577
Heterotis niloticus	16551
Hexagrammos lagocephalus	16505
Hexagrammos otakii	16513
Himantolophus albinares	16440
Himantolophus groenlandicus	16438
Hiodon alosoides	16619
Hiodon tergisus	16620
Hippocampus abdominalis	16521
Hippocampus barbouri	16526
Hippocampus comes	16525
Hippocampus erectus	16529
Hippocampus ingens	16526
Hippocampus kelloggi	16536
Hippocampus kuda	16527
Hippocampus reidi	16529
Hippocampus trimaculatus	16535
Hippoglossus hippoglossus	17546
Hippoglossus stenolepis	17841
Histiopterus typus	16506
Holacanthus africanus	16819
Holacanthus ciliaris	16606
Holacanthus clarionensis	16615
Holacanthus passer	16620
Holacanthus tricolor	16625
Homaloptera leonardi	16580
Homatula potanini	16569
Homatula variegatus	16571
Hoplolatilus cuniculus	16853
Hoplostethus japonicus	16528
Hoplunnis punctata	17828
Horadandia atukorali	16735
Hucho bleekeri	16997
Hucho hucho	16751
Hucho taimen	16833
Huso dauricus	16691
Huso huso	16760
Hydrolycus scomberoides	16548
Hypentelium nigricans	16625
Hyperoglyphe japonica	16579
Hypoatherina tsurugae	16566
Hypomesus nipponensis	16782
Hypomesus olidus	16786
Hypophthalmichthys molitrix	16615
Hypophthalmichthys nobilis	16620
Hypoplectrus gemma	16911
Hypoptopoma incognitum	16630
Hypoptychus dybowskii	16479
Hyporhamphus intermedius	16720
Hyporhamphus sajori	16721
Hyporthodus octofasciatus	16545
Hypostomus plecostomus	16523
Hypselecara temporalis	16544
Ichthyoelephas longirostris	16840
Ictalurus furcatus	16499
Ictalurus pricei	16503
Ictalurus punctatus	16497
Ictiobus bubalus	16612
Ijimaia dofleini	16645
Iksookimia koreensis	16563
Iksookimia longicorpa	16624
Ilisha africana	16642
Ilisha elongata	16809
Ilyophis brunneus	16682
Indostomus paradoxus	16152
Ischikauia steenackeri	16620
Iso hawaiiensis	16567
Istiompax indica	16531.5
Istiophorus albicans	16514
Istiophorus platypterus	16524
Jenkinsia lamprotaenia	16784
Jinshaia abbreviata	16567
Jinshaia sinensis	16567
Johnius belangerii	19154
Johnius grypotus	18523
Jordanella floridae	16177
Kali indica	16627
Kareius bicoloratus	15973
Katsuwonus pelamis	16515
Kaupichthys hyoproroides	16662
Kentrocapros aculeatus	16485
Kichulchoia multifasciata	16569
Konosirus punctatus	16702
Koreocobitis naktongensis	16567
Koreocobitis rotundicaudata	16571
Kryptolebias marmoratus	17329
Kuhlia mugil	16502
Kurtus gulliveri	16661
Kyphosus cinerascens	16534
Labeo bata	16605
Labeo batesii	16603
Labeo calbasu	16596
Labeo fimbriatus	16614
Labeo gonius	16614
Labeo rohita	16618.5
Labeo senegalensis	16604
Labichthys carinatus	16683
Labracinus cyclophthalmus	15713
Labracoglossa argentiventris	16492
Lactoria diaphana	16486
Ladislavia taczanowskii	16613
Lagocephalus inermis	16493
Lagocephalus laevigatus	16449
Lagocephalus lagocephalus	16442
Lagocephalus lunaris	16433
Lagocephalus sceleratus	16442
Lagocephalus suezensis	16494
Lagocephalus wheeleri	16453
Lampris guttatus	15598
Lamprogrammus niger	16564
Larimichthys crocea	16466
Larimichthys polyactis	16470
Lateolabrax maculatus	16601
Lates calcarifer	16535
Lebiasina astrigata	16899
Lefua costata	16579
Lefua echigonia	16559
Lefua nikkonis	16589
Leiocassis crassilabris	16534
Leiocassis longirostris	16534
Lepisosteus oculatus	16330
Lepisosteus osseus	16328
Lepomis cyanellus	16485
Lepomis gibbosus	16503
Lepomis macrochirus	16489
Leporinus piavussu	16682
Leptobarbus hoevenii	16552
Leptobotia elongata	16591
Leptobotia mantschurica	16588
Leptobotia microphthalma	16512
Leptobotia rubrilabris	16585
Leptobotia taeniops	16592
Leptochilichthys agassizii	16629
Leptoclinus maculatus	16524
Leptoderma lubricum	16598
Leptoderma macrophthalmum	16607
Leptoderma retropinna	16601
Lepturichthys fimbriata	16567
Lethrinus obsoletus	16779
Leuciscus baicalensis	16606
Leuciscus burdigalensis	16607
Leuciscus oxyrrhis	16607
Leuciscus waleckii	16605
Liobagrus anguillicauda	16536
Liobagrus kingi	16483
Liobagrus marginatoides	16498
Liobagrus marginatus	16497
Liobagrus mediadiposalis	16534
Liobagrus nigricauda	16512
Liobagrus obesus	16531
Lipolagus ochotensis	17338
Liza affinis	16835
Liza haematocheila	16822
Liza macrolepis	16832
Lophiodes caulinaris	16471
Lophiogobius ocellicauda	16663
Lophiomus setigerus	15879
Lophiosilurus alexandri	16445
Lophius americanus	16479
Lophius litulon	16431
Lota lota	16527
Luciobarbus capito	16603
Luciogobius pallidus	16480
Luciogobius platycephalus	16478
Luciosoma bleekeri	16532
Lutjanus argentimaculatus	16543
Lutjanus bengalensis	16511
Lutjanus erythropterus	16514.5
Lutjanus guttatus	16508
Lutjanus johnii	16596
Lutjanus kasmira	16514
Lutjanus malabaricus	16526
Lutjanus peru	16502
Lutjanus rivulatus	16511
Lutjanus russellii	16505
Lutjanus sebae	16512
Luvarus imperialis	16497
Lycengraulis grossidens	16671
Lycodes toyamensis	16697
Lycothrissa crocodilus	17069
Maccullochella ikei	16437
Maccullochella macquariensis	16479
Maccullochella peelii	16442
Macrochirichthys macrochirus	16857
Macrognathus aculeatus	16537
Macropharyngodon negrosensis	16889
Macropodus ocellatus	16501
Macropodus opercularis	16496
Macroramphosus scolopax	16016
Macrorhamphosodes uradoi	16497
Makaira indica	16526
Makaira mazara	16534
Malapterurus electricus	16504
Mallotus villosus	16648
Marcusenius senegalensis	16691
Marilyna darwinii	16406
Mastacembelus armatus	16486
Mastacembelus favus	16498
Masturus lanceolatus	16481
Maulisia mauli	17053
Maylandia zebra	16582
Meda fulgida	16591
Megalobrama amblycephala	16623
Megalobrama pellegrini	16620
Megalobrama skolkovii	16620
Megalobrama skolokovii	16621
Megalobrama terminalis	16622.5
Megalops atlanticus	16686
Megalops cyprinoides	16412
Melanocetus johnsoni	16871
Melanocetus murrayi	16758
Melanogrammus aeglefinus	16585
Melanotaenia boesemani	16493
Melanotaenia lacustris	16487
Melanotaenia parkinsoni	16529
Melichthys vidua	16503
Menidia menidia	16456
Merlangius merlangus	16569
Merluccius merluccius	17078
Mesocottus haitej	16527
Metahomaloptera omeiensis	16558
Metzia formosae	16614
Metzia longinasus	16614
Metzia mesembrinum	16611
Meuschenia hippocrepis	16438
Microcanthus strigatus	16531
Microdevario kubotai	16566
Microdevario nana	16772
Micromesistius poutassou	16573
Micropercops swinhonis	16493
Microphis brachyurus	16545
Microphysogobio alticorpus	16568
Microphysogobio brevirostris	16608
Microphysogobio fukiensis	16600
Microphysogobio koreensis	16606
Microphysogobio longidorsalis	16603
Microphysogobio tafangensis	16605
Microphysogobio yaluensis	16601
Micropterus dolomieu	16488
Micropterus floridanus	16479
Micropterus salmoides	16485
Microthrissa congica	16735
Miichthys miiuy	16493
Minytrema melanops	16627
Misgurnus anguillicaudatus	16645
Misgurnus bipartitus	16636
Misgurnus mohoity	16566
Misgurnus nikolskyi	16570
Mola mola	16488
Monacanthus chinensis	16430
Monocentris japonicus	16567
Monodactylus argenteus	16542
Monopterus albus	16622
Monotaxis grandoculis	16174
Monotrete cochinchinensis	16451
Monotrete leiurus	16448
Moolgarda cunnesius	16748
Moringua edwardsi	16841
Moringua microchir	15858
Morone saxatilis	17580
Moxostoma congestum	16626
Moxostoma poecilurum	16637
Mugil cephalus	16685
Mugil curema	16828
Mugilogobius abei	16483
Mugilogobius chulae	16489
Mulloidichthys vanicolensis	16563
Muraenesox bagio	18247
Myctophum affine	16239
Mylocheilus caurinus	16657
Mylopharyngodon piceus	16609
Myomyrus macrops	16697
Myrichthys maculosus	17859
Myripristis berndti	16531
Myroconger compressus	16642
Mystacoleucus marginatus	16611
Mystus rhegma	16525
Myxocyprinus asiaticus	16624
Myxus capensis	17132
Nannoperca australis	16494
Nannoperca obscura	16496
Nansenia ardesiaca	16620
Narcetes erimelas	16744
Narcetes stomias	16621
Naso lopezi	16542
Natural gynogenetic	16580
Nelusetta ayraudi	16297
Nematalosa come	16644
Nematalosa japonica	16655
Nematalosa nasus	16674
Nemichthys scolopaceus	17457
Nemipterus japonicus	16995
Nemipterus virgatus	16992
Neocyttus rhomboidalis	16745
Neolamprologus brichardi	16587
Neolissochilus hexagonolepis	16563
Neosalanx taihuensis	16549
Neosalanx tangkahkeii	16550
Neoscopelus microchir	16686
Neosynchiropus moyeri	16837
Nesiarchus nasutus	16703
Nessorhamphus ingolfianus	17782
Nettastoma parviceps	17714
Nibea albiflora	16499
Nibea coibor	16502
Nicholsicypris normalis	16619
Nimbochromis linni	16584
Nipponocypris koreanus	16615
Nipponocypris temminckii	16615
Niwaella delicata	16571
Normichthys operosus	17488
Notacanthus chemnitzi	16145
Notemigonus crysoleucas	16583
Nothobranchius furzeri	19527
Notopterus notopterus	16030
Notothenia coriiceps	18347
Notropis stramineus	16711
Noturus taylori	16492
Novumbra hubbsi	16567
Ochetobius elongatus	16613
Odax cyanomelas	16632
Odaxothrissa vittata	16733
Odontamblyopus rubicundus	17119
Odontobutis interrupta	16802
Odontobutis platycephala	17588
Odontobutis potamophila	16932
Odontobutis sinensis	17441
Odontobutis yaluensis	16988
Odonus niger	16554
Oedalechilus labeo	17216
Oedalechilus labiosus	16829
Omegophora armilla	16471
Oncorhynchus clarkii	16657.5
Oncorhynchus gorbuscha	16785
Oncorhynchus keta	16656
Oncorhynchus kisutch	16659
Oncorhynchus masou	16652
Oncorhynchus mykiss	16656
Oncorhynchus nerka	16658
Oncorhynchus tshawytscha	16644
Oneirodes thompsoni	17391
Onychostoma alticorpus	16607
Onychostoma barbatulum	16597
Onychostoma barbatum	16592
Onychostoma gerlachi	16601
Onychostoma lini	16595
Onychostoma macrolepis	16595
Onychostoma rara	16590
Onychostoma simum	16601
Ophiodon elongatus	16528
Ophisurus macrorhynchos	17843
Opisthoproctus soleatus	16645
Opistognathus jacksoniensis	16550
Oplegnathus fasciatus	16511
Oplegnathus punctatus	16509
Opsariichthys acutipinnis	16615
Opsariichthys bidens	16611
Opsariichthys uncirostris	16613
Oreochromis aureus	16630
Oreochromis esculentus	16622
Oreochromis mossambicus	16641
Oreochromis niloticus	16627
Oreochromis variabilis	16626
Oreoglanis immaculatus	16576
Oreoglanis jingdongensis	16569
Oreoglanis macropterus	16568
Oreoleuciscus potanini	16604
Orestias ascotanensis	16617
Oryzias dancena	16863
Oryzias javanicus	16891
Oryzias latipes	16714
Oryzias luzonensis	16666
Oryzias melastigma	16864
Oryzias minutillus	16953
Oryzias sinensis	16654
Osmerus mordax	16620
Osteochilus salsburyi	16599
Osteoglossum bicirrhosum	16006
Ostichthys japonicus	16541
Ostracion immaculatus	16502
Oxuderces dentatus	17116
Oxyeleotris lineolata	16519
Oxyeleotris marmorata	16555
Oxygymnocypris stewartii	16646
Oxymonacanthus longirostris	16597
Oxyurichthys formosanus	16584
Paedocypris progenetica	17382
Pagellus bogaraveo	16941
Pagrus auriga	16628
Pagrus major	17031
Pampus argenteus	16827
Pampus chinensis	16535
Pampus cinereus	16554
Pampus echinogaster	17694
Pampus punctatissimus	16551
Pangasianodon gigas	16533
Pangasianodon hypophthalmus	16522
Pangasius larnaudii	16471
Pangasius pangasius	16476
Pangio anguillaris	16602
Pantodon buchholzi	15845
Papyrocranus congoensis	16823
Parabotia banarescui	16590
Parabotia fasciata	16590
Parabramis pekinensis	16622
Paracanthobrama guichenoti	16607
Paracanthurus hepatus	16498
Paracentropyge multifasciata	16502
Parachaenichthys charcoti	18202
Parachanna insignis	16607
Paracheirodon innesi	16759
Parachromis managuensis	16526
Paracirrhites arcatus	17336
Paraconger notialis	17729
Parahucho perryi	16651.5
Parajulis poecilepterus	16441
Parakneria cameronensis	16619
Paralaubuca typus	16613
Paralichthys dentatus	17033
Paralichthys lethostigma	16843
Paralichthys olivaceus	17090
Paraluteres prionurus	16427
Paramisgurnus dabryanus	16570
Paramonacanthus choirocephalus	16425
Paramormyrops gabonensis	16758
Paraplagusia bilineata	16985
Paraplagusia blochii	16611
Paraplagusia japonica	16694
Parapocryptes serperaster	17243
Parapristipoma trilineatum	16546
Pararasbora moltrechti	16617
Parargyrops edita	16640
Parasinilabeo assimilis	16602
Parataeniophorus gulosus	16494
Paratilapia polleni	16543
Parazen pacificus	16848
Pardachirus pavoninus	16537
Paretroplus maculatus	16486
Pareuchiloglanis anteanalis	16554
Pareuchiloglanis gracilicaudata	16588
Pareuchiloglanis longicauda	16535
Pareuchiloglanis macrotrema	16570
Pareuchiloglanis sinensis	16593
Pareutropius debauwi	16521
Parupeneus chrysopleuron	17397
Parupeneus multifasciatus	16607
Pegasus volitans	16514
Pelagocephalus marki	16472
Pelecus cultratus	16610
Pellona flavipinnis	16742
Pellonula leonensis	16736
Pelotretis flavilatus	16937
Pelteobagrus eupogon	16562
Pelteobagrus fulvidraco	16527
Pelteobagrus nitidus	16532
Pelteobagrus vachellii	16527
Peltorhamphus novaezeelandiae	16889
Pennahia argentata	16485
Peprilus triacanthus	16519
Perca flavescens	16537
Perca fluviatilis	16537
Perca schrenkii	16536
Percalates novemaculeata	16497
Perccottus glenii	16487
Percina macrolepida	16602
Percocypris pingi	16586
Percopsis transmontana	16079
Periophthalmus argentilineatus	16509
Pervagor janthinosoma	16526
Petrocephalus microphthalmus	17124
Petrocephalus soudanensis	16961
Petrochromis trewavasae	16588
Petroscirtes breviceps	16680
Petrotilapia nigra	16583
Phenacobius mirabilis	16884
Phenacogrammus interruptus	16652
Phoxinus eos	16600
Phoxinus oxycephalus	16606
Phoxinus percnurus	16600
Phoxinus perenurus	16602
Phoxinus phoxinus	17454.5
Phoxinus semotilus	16605
Phoxinus steindachneri	16597
Phoxinus ujmonensis	17738
Phractolaemus ansorgii	16510
Phycodurus eques	16520
Physiculus japonicus	16999
Piaractus brachypomus	16580
Piaractus mesopotamicus	16722
Pictichromis paccagnellae	16976
Pimelodus pictus	16575
Pimephales promelas	16709
Placidochromis longimanus	16581
Plagiognathops microlepis	16623
Platax orbicularis	16561
Platax teira	16561
Platichthys stellatus	17103
Platycephalus indicus	16542
Platydoras armatulus	16470
Platypharodon extremus	16668
Platysmacheilus exiguus	16604
Platysmacheilus nudiventris	16603
Platytroctes apus	16632
Plecoglossus altivelis	16542
Plectorhinchus cinctus	16523
Plectorhinchus lineatus	16548
Plectorhinchus orientalis	16546
Plectorhinchus vittatus	16545
Plectropomus areolatus	16770
Plectropomus leopardus	16752.5
Plesiomyzon baotingensis	16541
Pleuragramma antarctica	18460
Pleuragramma antarcticum	18460
Pleuronichthys cornutus	17469
Plotosus japonicus	16559
Poecilia formosa	16546
Poecilia reticulata	16538
Poeciliopsis occidentalis	16771
Pollachius pollachius	16539
Pollachius virens	16556
Polydactylus sextarius	16836
Polymixia japonica	16481
Polymixia lowei	16473
Polypterus ansorgii	16627
Polypterus bichir	16622.5
Polypterus delhezi	16557
Polypterus endlicherii	16632
Polypterus mokelembembe	16629
Polypterus ornatipinnis	16622.5
Polypterus palmas	16624
Polypterus retropinnis	16637
Polypterus senegalus	16627
Polypterus teugelsi	16616
Polypterus weeksii	16619
Pomacanthus imperator	16538
Pomacanthus xanthometopon	16533
Pomatomus saltatrix	16544
Pomoxis nigromaculatus	16496
Ponticola kessleri	16890
Porichthys myriaster	18910
Poromitra oscitans	16387
Premnas biaculeatus	16914
Priacanthus macracanthus	17003
Priacanthus tayenus	16866
Pristipomoides multidens	16507
Procetichthys kreffti	16527
Prochilodus argenteus	16697
Prochilodus costatus	16699
Prochilodus lineatus	16699
Procypris mera	16581
Procypris rabaudi	16595
Promethichthys prometheus	16810
Prosopium cylindraceum	16526
Prosopium williamsoni	16754
Protomelas annectens	16583
Protonibea diacanthus	16521
Protosalanx hyalocranius	16693
Psenes cyanophrys	16500
Psenes pellucidus	16572
Psenopsis anomala	16509
Psephurus gladius	16483
Psetta maxima	17583
Psettodes erumei	17315
Pseudaesopia japonica	16789
Pseudalutarius nasicornis	16582
Pseudecheneis sulcata	16474
Pseudexostoma yunnanensis	16598
Pseudobagrus albomarginatus	16533
Pseudobagrus brevicaudatus	16533
Pseudobagrus brevicorpus	16526
Pseudobagrus emarginatus	16534
Pseudobagrus koreanus	16532
Pseudobagrus ondon	16534
Pseudobagrus tokiensis	16529
Pseudobagrus trilineatus	16535
Pseudobagrus truncatus	16533
Pseudobagrus ussuriensis	16536
Pseudobalistes flavimarginatus	16515
Pseudobrama simoni	16618
Pseudogobio esocinus	16609
Pseudogobius javanicus	16493
Pseudogyrinocheilus prochilus	16595
Pseudolabrus eoethinus	16508
Pseudolabrus sieboldi	16510
Pseudolaubuca engraulis	16612
Pseudolaubuca sinensis	16617
Pseudomonacanthus peroni	16434
Pseudopentaceros richardsoni	16511
Pseudoplatystoma corruscans	16123
Pseudoplatystoma magdaleniatum	16568
Pseudopleuronectes yokohamae	17383
Pseudopungtungia nigra	16583
Pseudopungtungia tenuicorpus	16590
Pseudorasbora elongata	16587
Pseudorasbora parva	16600
Pseudorasbora pumila	16601
Pseudorhombus cinnamoneus	16599
Pseudorhombus dupliciocellatus	16621
Pseudotropheus crabro	16584
Psilorhynchus homaloptera	16569
Psilorhynchus sucatio	16653
Pteraclis aesticola	16809
Pteragogus flagellifer	16793
Pterapogon kauderni	16530
Pterocaesio tile	16496
Pterocryptis cochinchinensis	16501
Pterois miles	16497
Pterois volitans	16500
Pterophyllum altum	16495
Pterophyllum scalare	16491
Pterothrissus gissu	16188
Pterygoplichthys disjunctivus	16521
Ptychidio jordani	16602
Ptychobarbus dipogon	16787
Ptychobarbus kaznakovi	16842
Ptychochromoides katria	16556
Pundamilia nyererei	16761
Pungitius hellenicus	16713
Pungitius kaibarae	16505
Pungitius laevis	16576
Pungitius platygaster	16570
Pungitius pungitius	16388
Pungitius sinensis	16581
Pungitius tymensis	16481
Pungtungia herzi	16600
Puntius chalakkudiensis	16989
Puntius denisonii	16899
Puntius semifasciolatus	16594
Puntius snyderi	16578
Puntius tetrazona	16550
Puntius ticto	17302
Pygocentrus nattereri	16706
Pygoplites diacanthus	16313
Pythonichthys microphthalmus	17042
Rachycentron canadum	16758
Raiamas guttatus	16506
Raiamas senegalensis	16854
Ranzania laevis	16478
Rasbora daniconius	16886
Rasbora steineri	16530
Rasbora trilineata	16747
Rasbora vaterifloris	16439
Rastrelliger brachysoma	16539
Rastrelliger kanagurta	16537
Redigobius bikolanus	16464
Reinhardtius hippoglossoides	18017
Repomucenus curvicornis	16406
Retropinna retropinna	16563
Rexea nakamurai	16382
Rexea solandri	16350
Rhabdosargus sarba	16644
Rhamphochromis esox	16583
Rhinecanthus aculeatus	16491
Rhinichthys osculus	16634.5
Rhinogobio cylindricus	16610
Rhinogobio typus	16608
Rhinogobio ventralis	16607
Rhinogobius brunneus	16500
Rhinogobius cliffordpopei	16525
Rhinogobius giurinus	16520
Rhinomugil nasutus	16974
Rhinomuraena quaesita	16566
Rhodeus fangi	16733
Rhodeus lighti	16677
Rhodeus ocellatus	16680
Rhodeus pseudosericeus	16574
Rhodeus sericeus	16581
Rhodeus shitaiensis	16774
Rhodeus sinensis	16677
Rhodeus suigensis	16733
Rhodeus uyekii	16817
Rhynchactis macrothrix	17072
Rhynchocypris kumgangensis	16604
Rhynchocypris lagowskii	16603
Rhynchopelates oxyrhynchus	16631
Rita rita	16449
Rivulus marmoratus	17329
Robinsia catherinae	16627
Romanogobio tenuicorpus	16600
Rondeletia loricata	16530
Rudarius ercodes	16447
Ruvettus pretiosus	16202
Saccopharynx lavenbergi	18495
Sagamichthys abei	17143
Salangichthys microdon	16598
Salanx ariakensis	16587
Salanx cuvieri	16588
Salarias fasciatus	16496
Salminus brasiliensis	17721
Salmo salar	16670
Salmo trutta	16677
Salvelinus albus	16653
Salvelinus alpinus	16659
Salvelinus curilus	16654
Salvelinus fontinalis	16624
Salvelinus leucomaenis	16656.5
Salvelinus malma	16654
Samaris cristatus	18606
Samariscus latus	18706
Sander canadensis	16542
Sander lucioperca	16542
Sander vitreus	16858
Sarcocheilichthys lacustris	16683
Sarcocheilichthys nigripinnis	16680
Sarcocheilichthys parvus	16677
Sarcocheilichthys sinensis	16683.5
Sarcocheilichthys variegatus	16665
Sardina pilchardus	16822
Sardinella maderensis	16651
Sardinops melanostictus	16881
Sargocentron rubrum	16526
Sarotherodon melanotheron	16627
Satyrichthys amiscus	16526
Saurida microlepis	16510
Saurida umeyoshii	16546
Saurida undosquamis	16143.5
Saurida wanieso	16552
Saurogobio dabryi	16602.5
Saurogobio dumerili	16601
Scalicus amiscus	16526
Scaphiodonichthys acanthopterus	16612
Scaphirhynchus albus	16493
Scartelaos gigas	16717
Scartelaos histophorus	16496
Scarus forsteni	16679
Scarus ghobban	16676
Scarus rubroviolaceus	16681
Scarus schlegeli	16701
Scatophagus argus	16783
Schistura balteata	16564
Schizopyge niger	16585
Schizopygopsis anteroventris	16620
Schizopygopsis kialingensis	16680
Schizopygopsis malacanthus	16682.5
Schizopygopsis pylzovi	16664
Schizopygopsis thermalis	16676
Schizopygopsis younghusbandi	16674
Schizothorax biddulphi	16585
Schizothorax chongi	16584
Schizothorax davidi	16576
Schizothorax dolichonema	16583
Schizothorax esocinus	16583
Schizothorax kozlovi	16585
Schizothorax labiatus	16582
Schizothorax lantsangensis	16580
Schizothorax lissolabiatus	16583
Schizothorax macropogon	16588
Schizothorax nukiangensis	16585
Schizothorax oconnori	16590
Schizothorax plagiostomus	16576
Schizothorax prenanti	16587
Schizothorax progastus	16575
Schizothorax pseudoaksaiensis	16582
Schizothorax richardsonii	16592
Schizothorax waltoni	16589
Schizothorax wangchiachii	16593
Schizothorax yunnanensis	16589.5
Sciaenops ocellatus	16500
Scleropages formosus	16651
Scleropages jardinii	16670
Scobinichthys granulatus	16440
Scolopsis vosmeri	16770
Scomber australasicus	16570
Scomber colias	16570
Scomber japonicus	16568
Scomber scombrus	16560
Scomberomorus cavalla	16548
Scomberomorus munroi	16795.5
Scomberomorus niphonius	16646
Scomberomorus semifasciatus	16548
Scombrops gilberti	16518
Scopelogadus mizolepis	16375
Scorpaenopsis cirrosa	16966
Scorpis lineolata	16501
Scortum barcoo	16843
Sebastes hubbsi	16453
Sebastes inermis	16504
Sebastes koreanus	16499
Sebastes minor	16408
Sebastes oblongus	16396
Sebastes owstoni	16465
Sebastes pachycephalus	16415
Sebastes schlegelii	16525
Sebastes steindachneri	16450
Sebastes taczanowskii	16452
Sebastes thompsoni	16405
Sebastes trivittatus	16409
Sebastes vulpes	16462
Sebastiscus marmoratus	17301
Sebates schlegeli	16525
Selar crumenophthalmus	16610
Selaroides leptolepis	16560
Selenotoca multifasciata	16646
Seriola dumerili	16530
Seriola lalandi	16532
Seriola quinqueradiata	16537
Seriola rivoliana	16530
Seriolella porosa	16814
Seriolina nigrofasciata	16531
Serrivomer beanii	16731
Serrivomer sector	16099
Setipinna taty	16887
Sewellia lineolata	16522
Sicamugil cascasia	17119
Sicyopterus japonicus	16514
Sicyopterus lagocephalus	16500
Siganus canaliculatus	16492
Siganus fuscescens	16491
Siganus guttatus	16505
Siganus puellus	16504
Siganus unimaculatus	16505
Siganus vulpinus	16505
Sigmops gracilis	16436
Sillago aeolus	16499
Sillago asiatica	16493
Sillago indica	16647
Sillago japonica	16645
Sillago sihama	16599
Silurus asotus	16523
Silurus glanis	16526
Silurus lanzhouensis	16524
Silurus meridionalis	16527
Silurus microdorsalis	16524
Simenchelys parasitica	16689
Sinibotia pulchra	16568
Sinibotia robusta	16575
Sinibotia superciliaris	16572
Sinibrama macrops	16626
Sinibrama taeniatus	16623
Sinilabeo rendahli	16586
Siniperca chuatsi	16496
Siniperca knerii	16745
Siniperca obscura	16492
Siniperca roulei	16504
Siniperca scherzeri	16506
Siniperca undulata	16499
Sinobdella sinensis	16540
Sinocyclocheilus altishoulderus	16589
Sinocyclocheilus anophthalmus	16574
Sinocyclocheilus furcodorsalis	16581
Sinocyclocheilus grahami	16585
Sinogastromyzon puliensis	16551
Sinogastromyzon sichangensis	16567
Sirembo imberbis	16090
Sladenia gardineri	16435
Solea ovata	16782
Solea senegalensis	16659
Solenostomus cyanopterus	16583
Solenostomus paradoxus	16425
Sphoeroides annulatus	16449
Sphoeroides pachygaster	16444
Sphoeroides parvus	16444
Sphoeroides testudineus	16446
Sphyraena barracuda	16707
Sphyraena japonica	16760
Sphyraena jello	16699
Spicara maena	16638
Spinibarbus caldwelli	16545
Spinibarbus denticulatus	16549
Spinibarbus hollandi	16521
Spinibarbus sinensis	16591
Spratelloides delicatulus	16617
Spratelloides gracilis	16686
Squalidus argentatus	16607
Squalidus chankaensis	16610
Squalidus gracilis	16605
Squalidus japonicus	16597
Squalidus multimaculatus	16597
Squalidus wolterstorffi	16602
Squaliobarbus curriculus	16619
Squalogadus modificatus	16550
Stemonidium hypomelas	16566
Stenodus leucichthys	16864
Stephanolepis cirrhifer	16306
Stiphodon alcedo	16505
Strongylura anastomella	16534
Stylephorus chordatus	15894
Sufflamen fraenatum	16584
Sundasalanx mekongensis	16736
Symphurus orientalis	17498
Symphurus plagiusa	17040
Symphysodon aequifasciata	16545
Symphysodon discus	16544
Symphysodon haraldi	16543
Synanceia verrucosa	16506
Synaphobranchus kaupii	16166
Synechogobius ommaturus	16660
Syngnathus schlegeli	16465
Synodontis schoutedeni	16540
Synodus variegatus	16448
Tachysurus fulvidraco	16527
Tachysurus nitidus	16540
Tachysurus vachellii	16529
Taenioides anguillaris	16974
Takifugu chinensis	16447
Takifugu chrysops	16448
Takifugu exascurus	16443
Takifugu fasciatus	16444
Takifugu flavidus	16446
Takifugu niphobles	16442
Takifugu oblongus	16444
Takifugu obscurus	16445
Takifugu ocellatus	16449
Takifugu pardalis	16463
Takifugu poecilonotus	16448
Takifugu porphyreus	16447
Takifugu rubripes	16447
Takifugu snyderi	16450
Takifugu stictonotus	16451
Takifugu vermicularis	16443
Takifugu xanthopterus	16442
Talismania bifurcata	16609
Tanakia himantegus	16575
Tanakia lanceolata	16607
Tanakia limbata	16565
Tanakia tanago	16584
Tanichthys albonubes	16547
Taractes rubescens	16720
Taractichthys steindachneri	16723
Tarimichthys bombifrons	16569
Terapon jarbua	16570
Tetrabrachium ocellatum	19100
Tetractenos glaber	16524
Tetragonurus atlanticus	16476
Tetragonurus cuvieri	16485
Tetranematichthys quadrifilis	16533
Tetraodon biocellatus	16450
Tetraodon cutcutia	16624
Tetraodon lineatus	16459
Tetraodon mbu	16508
Tetraodon miurus	16463
Tetraodon nigroviridis	16462
Tetraodon palembangensis	16467
Tetrapturus angustirostris	16509
Tetrapturus audax	16526
Thamnaconus hypargyreus	16438
Thamnaconus modestus	16440
Thamnaconus tessellatus	16437
Thaumatichthys pagidostomus	16828
Thryssa baelama	16865
Thunnus alalunga	16527
Thunnus albacares	16527
Thunnus atlanticus	16528
Thunnus maccoyii	16527
Thunnus obesus	16528
Thunnus orientalis	16527
Thunnus thynnus	16526
Thunnus tonggol	16528
Thymallus arcticus	16644
Thymallus brevirostris	16658
Thymallus burejensis	16664
Thymallus grubii	16662
Thymallus mertensii	16662
Thymallus pallasii	16663
Thymallus thymallus	16657
Thymallus tugarinae	16662
Thymallus yaluensis	16659
Thyrsitoides marleyi	16138
Tinca tinca	16612
Tor khudree	16573
Tor putitora	16576
Tor sinensis	16579
Tor tambroides	16690
Tor tor	16554
Torquigener brevipennis	16441
Torquigener hypselogeneion	16404
Torquigener pleurogramma	16357
Toxabramis houdemeri	16618
Toxabramis swinhonis	16622
Toxotes chatareus	16595
Trachidermus fasciatus	16536
Trachinops taeniatus	16821
Trachinotus blochii	16558
Trachinotus carolinus	16544
Trachinotus ovatus	16563
Trachipterus trachypterus	16162
Trachurus japonicus	16559
Trachurus trachurus	16559
Trachyrincus murrayi	16677
Trematocranus placodon	16579
Triacanthodes anomalus	16497
Triacanthus biaculeatus	16565
Tribolodon brandtii	16598
Tribolodon hakonensis	16602
Tribolodon nakamurai	16616
Tribolodon sachalinensis	16597
Trichiurus japonicus	16796
Trichiurus lepturus	17060
Trichogaster leerii	16454
Trichogaster microlepis	16435
Trichogaster trichopterus	16452
Trichopodus leerii	16472
Tridentiger barbatus	16522
Tridentiger bifasciatus	16532
Tridentiger obscurus	16503
Trinectes maculatus	16553
Triodon macropterus	16507
Triploid Megalobrama	16623
Triplophysa anterodorsalis	16567
Triplophysa bleekeri	16568
Triplophysa dorsalis	16572
Triplophysa robusta	16570
Triplophysa rosa	16585
Triplophysa siluroides	16574
Triplophysa stoliczkai	16571
Triplophysa strauchii	16590
Triplophysa tibetana	16572
Triplophysa venusta	16574
Triplophysa xiangxiensis	16598
Triplophysa yarkandensis	16574
Triso dermopterus	16605
Trixiphichthys weberi	16332
Tropheus duboisi	16598
Tropheus moorii	16590
Trypauchen vagina	16686
Tylochromis polylepis	16976
Ulcina olrikii	17200
Umbra limi	16795
Umbra pygmaea	16513
Vaillantella maassi	17296
Vanmanenia pingchowensis	16560
Variola albimarginata	16768
Variola louti	16770
Ventrifossa garmani	17230
Xanthichthys auromarginatus	16515
Xenobalistes tumidipectoris	16518
Xenocypris argentea	16629
Xenocypris davidi	16630
Xenomystus nigri	16635
Xenophysogobio boulengeri	16607
Xenophysogobio nudicorpa	16616
Xenopoecilus sarasinorum	16462
Xenotoca eiseni	16735
Xiphias gladius	16520
Xiphophorus couchianus	16638
Xiphophorus hellerii	16635
Xiphophorus maculatus	16646
Xyrauchen texanus	16634
Yaoshanicus arcus	16617
Yongeichthys criniger	16627
Zacco acanthogenys	16611
Zacco platypus	16611
Zacco sieboldii	16616
Zanclus cornutus	16521
Zebrasoma flavescens	16503
Zebrias crossolepis	16775
Zebrias quagga	17045
Zebrias zebra	16758
Zebrias zebrinus	16757
Zenion japonicum	16843
Zenopsis nebulosus	16065
Zeus faber	16715
Zu cristatus	15987

## Sheet: Supplementary Table 3
Species	Class_IUCN	Median_Mitogenome_Length
Ablennes hians	ACTINOPTERYGII	16825
Abramis brama	ACTINOPTERYGII	16607
Abronia graminea	REPTILIA	16016
Acanthopagrus latus	ACTINOPTERYGII	16609
Acanthopagrus schlegelii	ACTINOPTERYGII	16649
Acanthosaura lepidogaster	REPTILIA	16899
Acanthurus leucosternon	ACTINOPTERYGII	16434
Acanthurus lineatus	ACTINOPTERYGII	16532
Acantopsis choirorhynchos	ACTINOPTERYGII	16600
Accipiter gentilis	AVES	18266
Accipiter nisus	AVES	18647
Accipiter virgatus	AVES	17952
Achalinus meiguensis	REPTILIA	17239
Acheilognathus macropterus	ACTINOPTERYGII	16774
Achirus lineatus	ACTINOPTERYGII	16577
Acinonyx jubatus	MAMMALIA	17029
Acipenser baerii	ACTINOPTERYGII	16763
Acipenser dabryanus	ACTINOPTERYGII	16438
Acipenser gueldenstaedtii	ACTINOPTERYGII	16594
Acipenser medirostris	ACTINOPTERYGII	16611
Acipenser oxyrinchus	ACTINOPTERYGII	16565
Acipenser ruthenus	ACTINOPTERYGII	16790
Acipenser schrenckii	ACTINOPTERYGII	16684
Acipenser sinensis	ACTINOPTERYGII	16682
Acipenser stellatus	ACTINOPTERYGII	16537
Acipenser sturio	ACTINOPTERYGII	16555
Acipenser transmontanus	ACTINOPTERYGII	16692
Acomys cahirinus	MAMMALIA	16217
Acridotheres cristatellus	AVES	16820
Acrocephalus scirpaceus	AVES	17903
Acrochordus granulatus	REPTILIA	17604
Acrossocheilus kreyenbergii	ACTINOPTERYGII	16849
Acrossocheilus parallens	ACTINOPTERYGII	16591.5
Acryllium vulturinum	AVES	16748
Addax nasomaculatus	MAMMALIA	16751
Aegithalos caudatus	AVES	17935
Aegithalos concinnus	AVES	17940
Aegithalos fuliginosus	AVES	17953
Aegotheles cristatus	AVES	16914
Aegypius monachus	AVES	17811
Aepyceros melampus	MAMMALIA	16422
Aethaloperca rogaa	ACTINOPTERYGII	16538
Aethopyga gouldiae	AVES	16893
Aetobatus flagellum	CHONDRICHTHYES	20201
Agapornis roseicollis	AVES	16732
Agelaius phoeniceus	AVES	16775
Agkistrodon piscivorus	REPTILIA	17213
Agonostomus monticola	ACTINOPTERYGII	16734
Ailuropoda melanoleuca	MAMMALIA	16805
Ailurus fulgens	MAMMALIA	16433.5
Aix galericulata	AVES	16605
Akodon montensis	MAMMALIA	16378
Alauda arvensis	AVES	17018
Albula glossodonta	ACTINOPTERYGII	16255
Alburnus alburnus	ACTINOPTERYGII	16605
Alburnus chalcoides	ACTINOPTERYGII	16604
Alburnus istanbulensis	ACTINOPTERYGII	16612
Alburnus tarichi	ACTINOPTERYGII	16602
Alcelaphus buselaphus	MAMMALIA	16373
Alces alces	MAMMALIA	16417
Aldrichetta forsteri	ACTINOPTERYGII	16797
Aldrovandia affinis	ACTINOPTERYGII	16649
Alectis ciliaris	ACTINOPTERYGII	16570
Alectoris chukar	AVES	16686
Alectura lathami	AVES	16698
Alepocephalus agassizii	ACTINOPTERYGII	16657
Alepocephalus australis	ACTINOPTERYGII	16640
Alepocephalus bairdii	ACTINOPTERYGII	16637
Alepocephalus productus	ACTINOPTERYGII	16636
Allenopithecus nigroviridis	MAMMALIA	16517
Alligator mississippiensis	REPTILIA	16646
Alligator sinensis	REPTILIA	16746
Allocricetulus eversmanni	MAMMALIA	16282
Alopias pelagicus	CHONDRICHTHYES	16692
Alopias superciliosus	CHONDRICHTHYES	16719
Alosa alabamae	ACTINOPTERYGII	16708
Alosa alosa	ACTINOPTERYGII	16698
Alosa pseudoharengus	ACTINOPTERYGII	16646
Alosa sapidissima	ACTINOPTERYGII	16697
Alouatta caraya	MAMMALIA	16517
Aluterus monoceros	ACTINOPTERYGII	16429
Aluterus scriptus	ACTINOPTERYGII	16451
Alytes obstetricans	AMPHIBIA	17490
Amaurornis phoenicurus	AVES	17213
Amazilia versicolor	AVES	16861
Amazona barbadensis	AVES	18983
Amazona ochrocephala	AVES	18909
Amblyraja radiata	CHONDRICHTHYES	16783
Amblyramphus holosericeus	AVES	16768
Amblyrhynchus cristatus	REPTILIA	16897
Ambystoma andersoni	AMPHIBIA	16370
Ambystoma barbouri	AMPHIBIA	16365
Ambystoma bishopi	AMPHIBIA	16361
Ambystoma californiense	AMPHIBIA	16374
Ambystoma dumerilii	AMPHIBIA	16370
Ambystoma laterale	AMPHIBIA	16367
Ambystoma mexicanum	AMPHIBIA	16369
Ambystoma texanum	AMPHIBIA	16367
Ambystoma tigrinum	AMPHIBIA	16375
Amia calva	ACTINOPTERYGII	16210
Ammotragus lervia	MAMMALIA	16530
Amolops mantzorum	AMPHIBIA	17744
Amolops ricketti	AMPHIBIA	17772
Amolops wuyiensis	AMPHIBIA	17797
Amphisbaena schmidti	REPTILIA	17423
Anabas testudineus	ACTINOPTERYGII	16603
Anas acuta	AVES	16599
Anas crecca	AVES	16601
Anas platyrhynchos	AVES	16604
Anas poecilorhyncha	AVES	16607
Andrias davidianus	AMPHIBIA	16503
Andrias japonicus	AMPHIBIA	16298
Aneides flavipunctatus	AMPHIBIA	20197
Aneides hardii	AMPHIBIA	22184
Anguilla anguilla	ACTINOPTERYGII	16684
Anguilla bengalensis	ACTINOPTERYGII	16833
Anguilla bicolor	ACTINOPTERYGII	16696.5
Anguilla celebesensis	ACTINOPTERYGII	16700
Anguilla interioris	ACTINOPTERYGII	16713
Anguilla japonica	ACTINOPTERYGII	16685
Anguilla luzonensis	ACTINOPTERYGII	16635
Anguilla marmorata	ACTINOPTERYGII	16745
Anguilla megastoma	ACTINOPTERYGII	16714
Anguilla mossambica	ACTINOPTERYGII	16694
Anguilla obscura	ACTINOPTERYGII	16704
Anguilla rostrata	ACTINOPTERYGII	16679
Anhinga rufa	AVES	19385
Anolis carolinensis	REPTILIA	17223
Anoplogaster cornuta	ACTINOPTERYGII	16511
Anoura caudifer	MAMMALIA	16546
Anourosorex squamipes	MAMMALIA	17121
Anser albifrons	AVES	16737
Anser anser	AVES	16738
Anser fabalis	AVES	16688
Anser indicus	AVES	16731
Anseranas semipalmata	AVES	16870
Anthropoides paradiseus	AVES	16696
Anthropoides virgo	AVES	16541
Antidorcas marsupialis	MAMMALIA	16444
Antigonia capros	ACTINOPTERYGII	16508
Antilocapra americana	MAMMALIA	16352
Antilope cervicapra	MAMMALIA	16431
Anyperodon leucogrammicus	ACTINOPTERYGII	16616
Aotus lemurinus	MAMMALIA	16580
Aotus nancymaae	MAMMALIA	16469
Apalone ferox	REPTILIA	16866
Apeltes quadracus	ACTINOPTERYGII	16472
Aphredoderus sayanus	ACTINOPTERYGII	16601
Aphyocypris chinensis	ACTINOPTERYGII	16606
Aplocheilus panchax	ACTINOPTERYGII	16519
Apodemus agrarius	MAMMALIA	16263
Apodemus chevrieri	MAMMALIA	16298
Apodemus draco	MAMMALIA	16282
Apodemus latronum	MAMMALIA	16288
Apodemus peninsulae	MAMMALIA	16269
Apogon semilineatus	ACTINOPTERYGII	16508
Apolemichthys kingi	ACTINOPTERYGII	16816
Apteryx haastii	AVES	16980
Apteryx owenii	AVES	17020
Apus apus	AVES	17037
Aquila chrysaetos	AVES	17332
Ara ararauna	AVES	16982
Ara glaucogularis	AVES	16983
Ara militaris	AVES	16990
Arapaima gigas	ACTINOPTERYGII	16433
Arborophila ardens	AVES	16728
Arborophila brunneopectus	AVES	16719
Arborophila gingica	AVES	16728
Arborophila rufipectus	AVES	16728
Arborophila rufogularis	AVES	16726
Archilochus colubris	AVES	16356
Arctocephalus forsteri	MAMMALIA	15413
Arctocephalus pusillus	MAMMALIA	16652
Arctocephalus townsendi	MAMMALIA	16571
Arctonyx collaris	MAMMALIA	16481
Ardea cinerea	AVES	18703
Ardea intermedia	AVES	18543
Ardea purpurea	AVES	18722
Ardeola bacchus	AVES	19341
Arenaria interpres	AVES	16725
Arothron firmamentum	ACTINOPTERYGII	16474
Arothron manilensis	ACTINOPTERYGII	16487
Arothron mappa	ACTINOPTERYGII	16493
Artibeus jamaicensis	MAMMALIA	16651
Artibeus lituratus	MAMMALIA	16709
Asio flammeus	AVES	18966
Astatotilapia calliptera	ACTINOPTERYGII	16578
Astrochelys yniphora	REPTILIA	16527
Ateleopus japonicus	ACTINOPTERYGII	16650
Ateles belzebuth	MAMMALIA	16560
Atlantoraja castelnaui	CHONDRICHTHYES	16750
Auchenoglanis occidentalis	ACTINOPTERYGII	16535
Aulonocara stuartgranti	ACTINOPTERYGII	16669
Aulostomus chinensis	ACTINOPTERYGII	18154
Auriglobus modestus	ACTINOPTERYGII	16807
Auxis rochei	ACTINOPTERYGII	16503
Auxis thazard	ACTINOPTERYGII	16506
Avahi laniger	MAMMALIA	16787
Avocettina infans	ACTINOPTERYGII	16680
Axis axis	MAMMALIA	16349
Axis porcinus	MAMMALIA	16375
Aythya americana	AVES	16616
Aythya ferina	AVES	16616
Aythya fuligula	AVES	16616
Babina adenopleura	AMPHIBIA	18982
Babina holsti	AMPHIBIA	19113
Babina okinavana	AMPHIBIA	19959
Bagarius yarrelli	ACTINOPTERYGII	16503
Bahaba taipingensis	ACTINOPTERYGII	16500
Bajacalifornia megalops	ACTINOPTERYGII	16798
Balaena mysticetus	MAMMALIA	16390
Balaenoptera acutorostrata	MAMMALIA	16417
Balaenoptera bonaerensis	MAMMALIA	16421
Balaenoptera borealis	MAMMALIA	16410
Balaenoptera edeni	MAMMALIA	16409
Balaenoptera musculus	MAMMALIA	16402
Balaenoptera omurai	MAMMALIA	16404
Balaenoptera physalus	MAMMALIA	16401
Balearica pavonina	AVES	16786
Balearica regulorum	AVES	16802
Balistes vetula	ACTINOPTERYGII	16518
Bambusicola fytchii	AVES	16726
Bandicota indica	MAMMALIA	16326
Barbatula barbatula	ACTINOPTERYGII	16630
Barbonymus gonionotus	ACTINOPTERYGII	16580
Barbonymus schwanenfeldii	ACTINOPTERYGII	16576
Barbourisia rufa	ACTINOPTERYGII	16534
Barbus barbus	ACTINOPTERYGII	16600
Barbus trimaculatus	ACTINOPTERYGII	16417
Barilius bendelisis	ACTINOPTERYGII	16529
Bathyprion danae	ACTINOPTERYGII	16757
Bathytroctes macrolepis	ACTINOPTERYGII	16614
Bathytroctes michaelsarsi	ACTINOPTERYGII	16616
Bathytroctes microlepis	ACTINOPTERYGII	16610
Batrachoseps attenuatus	AMPHIBIA	17559
Batrachoseps nigriventris	AMPHIBIA	17403
Batrachuperus londongensis	AMPHIBIA	16379
Batrachuperus pinchonii	AMPHIBIA	16390
Batrachuperus tibetanus	AMPHIBIA	16379
Batrachuperus yenyuanensis	AMPHIBIA	16394
Beatragus hunteri	MAMMALIA	16359
Benthodesmus tenuis	ACTINOPTERYGII	16864
Berardius bairdii	MAMMALIA	16346
Beryx decadactylus	ACTINOPTERYGII	16535
Bidyanus bidyanus	ACTINOPTERYGII	16869
Bipes biporus	REPTILIA	16412
Bipes canaliculatus	REPTILIA	16199.5
Bipes tridactylus	REPTILIA	16232.5
Bison bison	MAMMALIA	16322
Bison bonasus	MAMMALIA	16326
Blanus cinereus	REPTILIA	16969
Blarinella quadraticauda	MAMMALIA	17014
Blastocerus dichotomus	MAMMALIA	16359
Blicca bjoerkna	ACTINOPTERYGII	16605
Boleophthalmus boddarti	ACTINOPTERYGII	16727
Bombina bombina	AMPHIBIA	17362
Bombina lichuanensis	AMPHIBIA	18554
Bombina orientalis	AMPHIBIA	17847
Bombina variegata	AMPHIBIA	18083
Bonasa bonasia	AVES	16673
Bos gaurus	MAMMALIA	16345
Bos javanicus	MAMMALIA	16342
Bos mutus	MAMMALIA	16322
Bos primigenius	MAMMALIA	16338
Boselaphus tragocamelus	MAMMALIA	16322
Bostrychus sinensis	ACTINOPTERYGII	16508
Botaurus stellaris	AVES	20350
Boulengerula boulengeri	AMPHIBIA	15973
Boulengerula taitana	AMPHIBIA	16587
Brachyphylla cavernarum	MAMMALIA	16785
Bradypus variegatus	MAMMALIA	16975
Branchiostegus japonicus	ACTINOPTERYGII	16541
Branta bernicla	AVES	17524
Branta canadensis	AVES	16760
Bregmaceros nectabanus	ACTINOPTERYGII	16030
Brevimyrus niger	ACTINOPTERYGII	16755
Brevoortia tyrannus	ACTINOPTERYGII	16692
Brookesia decaryi	REPTILIA	17324
Brotogeris cyanoptera	AVES	17369
Bubalus depressicornis	MAMMALIA	16357
Bubo bubo	AVES	16250
Bubulcus ibis	AVES	18959
Bucorvus leadbeateri	AVES	17061
Budorcas taxicolor	MAMMALIA	16667
Buergeria buergeri	AMPHIBIA	19959
Bufo gargarizans	AMPHIBIA	17277
Bufo japonicus	AMPHIBIA	17757
Bufo stejnegeri	AMPHIBIA	17939
Bufo tibetanus	AMPHIBIA	17405
Bungarus fasciatus	REPTILIA	17234
Bungarus multicinctus	REPTILIA	17144
Bunocephalus coracoideus	ACTINOPTERYGII	16477
Buteo buteo	AVES	18674
Buteo hemilasius	AVES	18079
Buteo lagopus	AVES	18559
Butorides striata	AVES	19087
Bycanistes brevis	AVES	17591
Cabdio morar	ACTINOPTERYGII	16418
Cacajao calvus	MAMMALIA	16702
Cacatua moluccensis	AVES	16828
Caecilia gracilis	AMPHIBIA	16209
Caecilia tentaculata	AMPHIBIA	16297
Caecilia volcani	AMPHIBIA	16187
Caenolestes fuliginosus	MAMMALIA	16629
Caiman crocodilus	REPTILIA	17900
Cairina moschata	AVES	16610
Callicebus cupreus	MAMMALIA	16551
Callicebus donacophilus	MAMMALIA	16563
Callicebus lugens	MAMMALIA	16689
Callimico goeldii	MAMMALIA	16523
Callipepla squamata	AVES	16701
Callithrix geoffroyi	MAMMALIA	16502
Callithrix jacchus	MAMMALIA	16499
Callithrix kuhlii	MAMMALIA	16500
Callorhinchus callorynchus	CHONDRICHTHYES	16758
Callorhinchus capensis	CHONDRICHTHYES	16760
Callorhinchus milii	CHONDRICHTHYES	16769
Callorhinus ursinus	MAMMALIA	16668
Callosciurus erythraeus	MAMMALIA	16550
Caloperdix oculeus	AVES	16488
Calumma parsonii	REPTILIA	17497
Calyptorhynchus lathami	AVES	16841
Camelus ferus	MAMMALIA	16670
Campephilus guatemalensis	AVES	16856
Campostoma anomalum	ACTINOPTERYGII	16654
Campylorhynchus zonatus	AVES	16780
Canis latrans	MAMMALIA	16721
Canis lupus	MAMMALIA	16530
Canthidermis maculata	ACTINOPTERYGII	16524
Canthigaster coronata	ACTINOPTERYGII	16446
Canthigaster jactator	ACTINOPTERYGII	16513
Canthigaster rivulata	ACTINOPTERYGII	16446
Canthigaster valentini	ACTINOPTERYGII	16452
Caperea marginata	MAMMALIA	16383
Capra aegagrus	MAMMALIA	16639
Capra caucasica	MAMMALIA	16624
Capra falconeri	MAMMALIA	16640
Capra ibex	MAMMALIA	16716
Capra nubiana	MAMMALIA	16705
Capra pyrenaica	MAMMALIA	16561
Capra sibirica	MAMMALIA	16583
Capreolus capreolus	MAMMALIA	16356
Capreolus pygargus	MAMMALIA	16355
Capricornis milneedwardsii	MAMMALIA	16444
Capricornis sumatraensis	MAMMALIA	16441
Capricornis swinhoei	MAMMALIA	16524
Caprimulgus indicus	AVES	17536
Capros aper	ACTINOPTERYGII	15976
Carapus bermudensis	ACTINOPTERYGII	16613
Carassius auratus	ACTINOPTERYGII	16580
Carassius carassius	ACTINOPTERYGII	16580
Carcharhinus acronotus	CHONDRICHTHYES	16719
Carcharhinus amblyrhynchoides	CHONDRICHTHYES	16705
Carcharhinus amboinensis	CHONDRICHTHYES	16704
Carcharhinus brevipinna	CHONDRICHTHYES	16706
Carcharhinus leucas	CHONDRICHTHYES	16704
Carcharhinus longimanus	CHONDRICHTHYES	16706
Carcharhinus macloti	CHONDRICHTHYES	16701
Carcharhinus melanopterus	CHONDRICHTHYES	16706
Carcharhinus obscurus	CHONDRICHTHYES	16706
Carcharhinus plumbeus	CHONDRICHTHYES	16706
Carcharhinus sorrah	CHONDRICHTHYES	16707
Carcharias taurus	CHONDRICHTHYES	16773
Carcharodon carcharias	CHONDRICHTHYES	16744
Cardinalis cardinalis	AVES	16779
Carduelis pinus	AVES	16812
Carduelis psaltria	AVES	16812
Carduelis sinica	AVES	16813
Caretta caretta	REPTILIA	16432.5
Carettochelys insculpta	REPTILIA	16439
Carinotetraodon lorteti	ACTINOPTERYGII	16456
Carpiodes carpio	ACTINOPTERYGII	16610.5
Carpodacus erythrinus	AVES	16820
Carpodacus roseus	AVES	16796
Castor canadensis	MAMMALIA	16701
Castor fiber	MAMMALIA	16712
Casuarius casuarius	AVES	16756
Cathartes aura	AVES	16779
Catopuma temminckii	MAMMALIA	16985
Catostomus commersonii	ACTINOPTERYGII	16625
Caulophryne jordani	ACTINOPTERYGII	16657
Cebus albifrons	MAMMALIA	16554
Centropyge acanthops	ACTINOPTERYGII	16748
Centropyge flavissima	ACTINOPTERYGII	17010
Centropyge joculator	ACTINOPTERYGII	16778
Centropyge loricula	ACTINOPTERYGII	16509
Centropyge multicolor	ACTINOPTERYGII	16791
Cephalopholis argus	ACTINOPTERYGII	16767
Cephalopholis boenak	ACTINOPTERYGII	16771
Cephalopholis sexmaculata	ACTINOPTERYGII	16589
Cephalopholis sonnerati	ACTINOPTERYGII	16587
Cephalophus adersi	MAMMALIA	16435
Cephalophus callipygus	MAMMALIA	16427
Cephalophus dorsalis	MAMMALIA	16434
Cephalophus jentinki	MAMMALIA	16425
Cephalophus leucogaster	MAMMALIA	16427
Cephalophus natalensis	MAMMALIA	16429
Cephalophus nigrifrons	MAMMALIA	16431
Cephalophus ogilbyi	MAMMALIA	16426
Cephalophus rufilatus	MAMMALIA	16431
Cephalophus silvicultor	MAMMALIA	16426
Cephalorhynchus heavisidii	MAMMALIA	16371
Cephaloscyllium umbratile	CHONDRICHTHYES	16698
Ceratias uranoscopus	ACTINOPTERYGII	18365
Ceratotherium simum	MAMMALIA	16832
Cercocebus atys	MAMMALIA	16543
Cercocebus chrysogaster	MAMMALIA	16551
Cercocebus torquatus	MAMMALIA	16542
Cercopithecus diana	MAMMALIA	16505
Cercopithecus lhoesti	MAMMALIA	16518
Cercopithecus mitis	MAMMALIA	16512
Cervus albirostris	MAMMALIA	16478
Cervus elaphus	MAMMALIA	16416
Cervus nippon	MAMMALIA	16435.5
Ceryle rudis	AVES	17355
Cetonurus globiceps	ACTINOPTERYGII	17137
Cetorhinus maximus	CHONDRICHTHYES	16670
Cetostoma regani	ACTINOPTERYGII	16508
Chaenomugil proboscideus	ACTINOPTERYGII	16666
Chaetodon auripes	ACTINOPTERYGII	16530
Chaetodontoplus mesoleucus	ACTINOPTERYGII	16998
Chaetodontoplus septentrionalis	ACTINOPTERYGII	16833
Chaetura pelagica	AVES	16896
Chalarodon madagascariensis	REPTILIA	16851
Chalinolobus tuberculatus	MAMMALIA	16818
Chamaeleo africanus	REPTILIA	17415
Chamaeleo arabicus	REPTILIA	17400
Chamaeleo calcaricarens	REPTILIA	17451
Chamaeleo calyptratus	REPTILIA	17433
Chamaeleo chamaeleon	REPTILIA	17421
Chamaeleo dilepis	REPTILIA	17875
Chamaeleo monachus	REPTILIA	18900
Chamaeleo zeylanicus	REPTILIA	18923
Channa asiatica	ACTINOPTERYGII	16550
Channa maculata	ACTINOPTERYGII	16559
Channa marulius	ACTINOPTERYGII	16569
Chanodichthys dabryi	ACTINOPTERYGII	16622
Chanodichthys mongolicus	ACTINOPTERYGII	16622
Chauliodus sloani	ACTINOPTERYGII	17814
Chaunax pictus	ACTINOPTERYGII	16487
Cheilinus undulatus	ACTINOPTERYGII	16613
Cheilochromis euchilus	ACTINOPTERYGII	16582
Cheirogaleus medius	MAMMALIA	16804
Chelmon rostratus	ACTINOPTERYGII	16538
Chelon labrosus	ACTINOPTERYGII	16898
Chelonia mydas	REPTILIA	16440
Chelonodon patoca	ACTINOPTERYGII	16720
Chelydra serpentina	REPTILIA	16631
Chikila fulleri	AMPHIBIA	16198
Chilomycterus reticulatus	ACTINOPTERYGII	16519
Chiloscyllium griseum	CHONDRICHTHYES	16755
Chiloscyllium plagiosum	CHONDRICHTHYES	16726
Chiloscyllium punctatum	CHONDRICHTHYES	16703
Chimaera fulva	CHONDRICHTHYES	21336
Chimaera monstrosa	CHONDRICHTHYES	18580
Chinchilla lanigera	MAMMALIA	16580
Chiropotes albinasus	MAMMALIA	16706
Chitala blanci	ACTINOPTERYGII	16272
Chitala lopis	ACTINOPTERYGII	16177
Chitala ornata	ACTINOPTERYGII	16164
Chitra indica	REPTILIA	16726
Chlamydosaurus kingii	REPTILIA	16761
Chlamydoselachus anguineus	CHONDRICHTHYES	17314
Chlorocebus aethiops	MAMMALIA	16389
Chlorocebus cynosuros	MAMMALIA	16334
Chlorocebus pygerythrus	MAMMALIA	16343
Chlorocebus sabaeus	MAMMALIA	16390
Chlorocebus tantalus	MAMMALIA	16368
Chlorophthalmus agassizi	ACTINOPTERYGII	16221
Chlorurus sordidus	ACTINOPTERYGII	16681
Choerodon schoenleinii	ACTINOPTERYGII	16504
Choloepus didactylus	MAMMALIA	16543
Chrysemys picta	REPTILIA	16870.5
Chrysochloris asiatica	MAMMALIA	16652
Chrysocyon brachyurus	MAMMALIA	16760
Chrysolampis mosquitus	AVES	16767
Chrysolophus amherstiae	AVES	16677
Chrysolophus pictus	AVES	16678
Chrysomus icterocephalus	AVES	16773
Chrysomus ruficapillus	AVES	16773
Chthonerpeton indistinctum	AMPHIBIA	17215
Ciconia boyciana	AVES	17622
Ciconia ciconia	AVES	17347
Ciconia nigra	AVES	17795
Cirrhigaleus australis	CHONDRICHTHYES	16544
Cirrhinus molitorella	ACTINOPTERYGII	16602
Cirrhinus mrigala	ACTINOPTERYGII	16595
Citharinus congicus	ACTINOPTERYGII	16453
Clarias batrachus	ACTINOPTERYGII	16511
Clarias fuscus	ACTINOPTERYGII	16518
Clarias gariepinus	ACTINOPTERYGII	16508
Clupea harengus	ACTINOPTERYGII	16700
Clupeichthys aesarnensis	ACTINOPTERYGII	16729
Clupeichthys goniognathus	ACTINOPTERYGII	16712
Clupeichthys perakensis	ACTINOPTERYGII	16672
Clupeoides borneensis	ACTINOPTERYGII	16661
Clupeonella cultriventris	ACTINOPTERYGII	16650
Cnemotriccus fuscatus	AVES	17171
Cobitis elongatoides	ACTINOPTERYGII	16541
Cobitis sinensis	ACTINOPTERYGII	16553
Cobitis takatsuensis	ACTINOPTERYGII	16647
Coccothraustes coccothraustes	AVES	16823
Coilia grayii	ACTINOPTERYGII	16851
Coilia lindmani	ACTINOPTERYGII	16835
Coleonyx variegatus	REPTILIA	17110
Colinus virginianus	AVES	16702
Colobus guereza	MAMMALIA	16648
Coloconger cadenati	ACTINOPTERYGII	17755
Colomesus psittacus	ACTINOPTERYGII	16470
Columba livia	AVES	17231
Connochaetes gnou	MAMMALIA	16412
Connochaetes taurinus	MAMMALIA	16410
Conocara macropterum	ACTINOPTERYGII	16606
Conocara murrayi	ACTINOPTERYGII	16614
Conolophus subcristatus	REPTILIA	16892
Coracopsis vasa	AVES	16902
Coregonus autumnalis	ACTINOPTERYGII	16736
Coregonus lavaretus	ACTINOPTERYGII	16736
Coregonus muksun	ACTINOPTERYGII	16736
Coregonus nasus	ACTINOPTERYGII	16739
Coregonus oxyrinchus	ACTINOPTERYGII	16736
Coregonus peled	ACTINOPTERYGII	16736
Coreoperca whiteheadi	ACTINOPTERYGII	16483
Corvus brachyrhynchos	AVES	16917
Corvus frugilegus	AVES	16931
Corvus hawaiiensis	AVES	16898
Corvus macrorhynchos	AVES	16927
Cottus bairdii	ACTINOPTERYGII	16529
Cottus poecilopus	ACTINOPTERYGII	16560
Coturnicops exquisitus	AVES	17136
Coturnix japonica	AVES	16697
Cranoglanis bouderius	ACTINOPTERYGII	16539
Crax daubentoni	AVES	16684
Crax rubra	AVES	16666
Crenimugil crenilabis	ACTINOPTERYGII	16888
Cricetulus kamensis	MAMMALIA	16270
Cricetulus longicaudatus	MAMMALIA	16302
Crocidura beatus	MAMMALIA	15455.5
Crocidura grayi	MAMMALIA	15457
Crocidura lasiura	MAMMALIA	17364
Crocidura mindorus	MAMMALIA	15458
Crocidura negrina	MAMMALIA	15455
Crocidura orientalis	MAMMALIA	15452
Crocidura palawanensis	MAMMALIA	15458
Crocidura russula	MAMMALIA	17202
Crocidura shantungensis	MAMMALIA	17160
Crocodylus acutus	REPTILIA	16883
Crocodylus intermedius	REPTILIA	16828
Crocodylus johnsoni	REPTILIA	16851
Crocodylus mindorensis	REPTILIA	16939
Crocodylus moreletii	REPTILIA	16827
Crocodylus niloticus	REPTILIA	16830
Crocodylus novaeguineae	REPTILIA	16894
Crocodylus palustris	REPTILIA	17052
Crocodylus porosus	REPTILIA	16916
Crocodylus rhombifer	REPTILIA	16795
Crocodylus siamensis	REPTILIA	16836
Crocuta crocuta	MAMMALIA	17138
Cromeria occidentalis	ACTINOPTERYGII	15961
Cromileptes altivelis	ACTINOPTERYGII	16497
Crossoptilon auritum	AVES	16687
Crossoptilon crossoptilon	AVES	16680
Crossoptilon harmani	AVES	16682
Crossoptilon mantchuricum	AVES	16690
Crotalus horridus	REPTILIA	17260
Crotaphatrema lamottei	AMPHIBIA	17103
Cryptopsaras couesii	ACTINOPTERYGII	18350
Ctenomys leucodon	MAMMALIA	16216
Ctenomys sociabilis	MAMMALIA	17016
Cubiceps pauciradiatus	ACTINOPTERYGII	16522
Cuculus poliocephalus	AVES	17508
Culaea inconstans	ACTINOPTERYGII	16465
Culter recurviceps	ACTINOPTERYGII	16622
Cuon alpinus	MAMMALIA	16672
Cuora amboinensis	REPTILIA	16708
Cuora aurocapitata	REPTILIA	16890
Cuora flavomarginata	REPTILIA	16721
Cuora galbinifrons	REPTILIA	17244
Cuora pani	REPTILIA	16922
Cuora trifasciata	REPTILIA	16654
Curaeus curaeus	AVES	16771
Curimata mivartii	ACTINOPTERYGII	16705
Cyanopica cyanus	AVES	16893
Cyanoptila cyanomelana	AVES	16802
Cyclemys dentata	REPTILIA	16489
Cycleptus elongatus	ACTINOPTERYGII	16626
Cyclocheilichthys enoplos	ACTINOPTERYGII	16579
Cyclophiops major	REPTILIA	17217
Cyclopsetta fimbriata	ACTINOPTERYGII	16506
Cyclura pinguis	REPTILIA	16631
Cyema atrum	ACTINOPTERYGII	16868
Cygnus atratus	AVES	16748
Cygnus columbianus	AVES	16727
Cygnus cygnus	AVES	16724
Cygnus olor	AVES	16739
Cylindrophis ruffus	REPTILIA	17499
Cymatogaster aggregata	ACTINOPTERYGII	16533
Cynoglossus trigrammus	ACTINOPTERYGII	18369
Cynomys leucurus	MAMMALIA	16454
Cynomys ludovicianus	MAMMALIA	16466
Cynoponticus ferox	ACTINOPTERYGII	17822
Cynopterus brachyotis	MAMMALIA	16701
Cynotilapia afra	ACTINOPTERYGII	16585
Cyphomyrus discorhynchus	ACTINOPTERYGII	16688
Cyprinella lutrensis	ACTINOPTERYGII	16706
Cyprinodon nevadensis	ACTINOPTERYGII	16499
Cyprinodon rubrofluviatilis	ACTINOPTERYGII	16501
Cyprinodon tularosa	ACTINOPTERYGII	16501
Cyprinodon variegatus	ACTINOPTERYGII	16500
Cyprinus carpio	ACTINOPTERYGII	16581
Cyprinus multitaeniata	ACTINOPTERYGII	16580
Cystophora cristata	MAMMALIA	16952
Dactylopsila trivirgata	MAMMALIA	16058
Dallia pectoralis	ACTINOPTERYGII	17157
Dama dama	MAMMALIA	16330
Dama mesopotamica	MAMMALIA	16355
Damaliscus lunatus	MAMMALIA	16419
Damaliscus pygargus	MAMMALIA	16385
Danio dangila	ACTINOPTERYGII	16876
Danio margaritatus	ACTINOPTERYGII	16620
Danio nigrofasciatus	ACTINOPTERYGII	16616
Danio rerio	ACTINOPTERYGII	16596
Dasyatis akajei	CHONDRICHTHYES	17658
Dasyatis bennetti	CHONDRICHTHYES	17668
Dasyatis zugei	CHONDRICHTHYES	18264
Dasypus novemcinctus	MAMMALIA	17056
Dasyurus hallucatus	MAMMALIA	17159
Daubentonia madagascariensis	MAMMALIA	16620
Decapterus macarellus	ACTINOPTERYGII	16544
Delphinus capensis	MAMMALIA	16385
Dendrocopos major	AVES	16845
Dendrocygna javanica	AVES	16753
Dendrohyrax dorsalis	MAMMALIA	16590
Denticeps clupeoides	ACTINOPTERYGII	17156
Derichthys serpentinus	ACTINOPTERYGII	17077
Dermophis mexicanus	AMPHIBIA	16162
Desmodus rotundus	MAMMALIA	16659
Desmognathus fuscus	AMPHIBIA	16628
Desmognathus wrighti	AMPHIBIA	16578
Devario chrysotaeniatus	ACTINOPTERYGII	16608
Devario laoensis	ACTINOPTERYGII	16565
Dicamptodon aterrimus	AMPHIBIA	17264
Dicentrarchus labrax	ACTINOPTERYGII	18253
Dicentrarchus punctatus	ACTINOPTERYGII	17511
Diceratias pileatus	ACTINOPTERYGII	16431
Dicerorhinus sumatrensis	MAMMALIA	16466
Diceros bicornis	MAMMALIA	16411
Didelphis virginiana	MAMMALIA	17084
Dimidiochromis compressiceps	ACTINOPTERYGII	16583
Diodon holocanthus	ACTINOPTERYGII	16514
Diplometopon zarudnyi	REPTILIA	16730
Diplophos taenia	ACTINOPTERYGII	16418
Diplotaxodon limnothrissa	ACTINOPTERYGII	16579
Dipturus kwangtungensis	CHONDRICHTHYES	16912
Dipus sagitta	MAMMALIA	16664
Diretmus argenteus	ACTINOPTERYGII	16070
Discoglossus galganoi	AMPHIBIA	17014
Discogobio tetrabarbatus	ACTINOPTERYGII	16596
Discogobio yunnanensis	ACTINOPTERYGII	16602
Distichodus sexfasciatus	ACTINOPTERYGII	16555
Distoechodon tumirostris	ACTINOPTERYGII	16620
Distoechurus pennatus	MAMMALIA	16775
Dives dives	AVES	16766
Dogania subplana	REPTILIA	17289
Dorcatragus megalotis	MAMMALIA	16378
Dorosoma cepedianum	ACTINOPTERYGII	16704
Dorosoma petenense	ACTINOPTERYGII	16792
Dremomys rufigenis	MAMMALIA	16545
Dromaius novaehollandiae	AVES	16711
Dromiciops gliroides	MAMMALIA	15350
Dugong dugon	MAMMALIA	16850
Dysalotus alcocki	ACTINOPTERYGII	16460
Echeneis naucrates	ACTINOPTERYGII	16612
Echinops telfairi	MAMMALIA	16549
Echinosorex gymnura	MAMMALIA	17088
Echinotriton andersoni	AMPHIBIA	16268
Echymipera rufescens	MAMMALIA	16642
Eclectus roratus	AVES	16842
Ecsenius bicolor	ACTINOPTERYGII	16534
Ectopistes migratorius	AVES	16984.5
Egretta eulophotes	AVES	17579
Egretta garzetta	AVES	17361
Egretta sacra	AVES	19656
Elaphe bimaculata	REPTILIA	17183
Elaphodus cephalophus	MAMMALIA	16347
Elaphurus davidianus	MAMMALIA	16355
Elassoma evergladei	ACTINOPTERYGII	15780
Elassoma zonatum	ACTINOPTERYGII	16071
Eleotris acanthopoma	ACTINOPTERYGII	16522
Eleotris oxycephala	ACTINOPTERYGII	16527
Elephas maximus	MAMMALIA	16874.5
Elopichthys bambusa	ACTINOPTERYGII	16619
Elops hawaiensis	ACTINOPTERYGII	16713
Elops saurus	ACTINOPTERYGII	16120
Elseya branderhorsti	REPTILIA	16444
Emberiza aureola	AVES	16800
Emberiza chrysophrys	AVES	16803
Emberiza cioides	AVES	16765
Emberiza jankowskii	AVES	16776
Emberiza pusilla	AVES	16790
Emberiza rustica	AVES	16798
Emberiza rutila	AVES	16803
Emberiza tristrami	AVES	16789
Emydura subglobosa	REPTILIA	16442
Engraulis encrasicolus	ACTINOPTERYGII	16674
Enhydra lutris	MAMMALIA	16431
Enhydris plumbea	REPTILIA	17397
Ensatina eschscholtzii	AMPHIBIA	22816
Eopsaltria australis	AVES	16777
Eopsaltria georgiana	AVES	16771
Eopsaltria griseogularis	AVES	16761
Eothenomys chinensis	MAMMALIA	16362
Eothenomys melanogaster	MAMMALIA	16331
Eozapus setchuanus	MAMMALIA	16573
Epicrionops marmoratus	AMPHIBIA	16408
Epinephelus akaara	ACTINOPTERYGII	16795
Epinephelus areolatus	ACTINOPTERYGII	16893
Epinephelus awoara	ACTINOPTERYGII	16802
Epinephelus bleekeri	ACTINOPTERYGII	17227
Epinephelus bontoides	ACTINOPTERYGII	16903
Epinephelus bruneus	ACTINOPTERYGII	16686
Epinephelus coioides	ACTINOPTERYGII	16418
Epinephelus corallicola	ACTINOPTERYGII	16647
Epinephelus epistictus	ACTINOPTERYGII	16920
Epinephelus fasciatomaculosus	ACTINOPTERYGII	16682
Epinephelus fuscoguttatus	ACTINOPTERYGII	16648
Epinephelus lanceolatus	ACTINOPTERYGII	16642
Epinephelus latifasciatus	ACTINOPTERYGII	16389
Epinephelus malabaricus	ACTINOPTERYGII	16423
Epinephelus merra	ACTINOPTERYGII	17017
Epinephelus quoyanus	ACTINOPTERYGII	16797
Epinephelus sexfasciatus	ACTINOPTERYGII	16786
Epinephelus stictus	ACTINOPTERYGII	16524
Epinephelus trimaculatus	ACTINOPTERYGII	16761
Epinephelus tukula	ACTINOPTERYGII	16503
Episoriculus caudatus	MAMMALIA	17129
Episoriculus fumidus	MAMMALIA	17488
Epomophorus gambianus	MAMMALIA	16702
Eptatretus burgeri	MYXINI	17168
Eptesicus serotinus	MAMMALIA	16673
Epthianura albifrons	AVES	16868
Equus grevyi	MAMMALIA	16403
Equus hemionus	MAMMALIA	16381
Equus kiang	MAMMALIA	16380
Equus zebra	MAMMALIA	16406
Eremitalpa granti	MAMMALIA	16602
Eretmochelys imbricata	REPTILIA	16478
Erignathus barbatus	MAMMALIA	16705
Erimyzon oblongus	ACTINOPTERYGII	16627
Erinaceus europaeus	MAMMALIA	17447
Erpetoichthys calabaricus	ACTINOPTERYGII	16647
Erythrocebus patas	MAMMALIA	16676
Eschrichtius robustus	MAMMALIA	16412
Esomus metallicus	ACTINOPTERYGII	17029
Esox lucius	ACTINOPTERYGII	16695
Etheostoma radiosum	ACTINOPTERYGII	16600
Ethmalosa fimbriata	ACTINOPTERYGII	16898
Ethmidium maculatum	ACTINOPTERYGII	16741
Etroplus maculatus	ACTINOPTERYGII	16457
Eubalaena australis	MAMMALIA	16385
Eubalaena japonica	MAMMALIA	16386
Euchoreutes naso	MAMMALIA	16705
Eucyclogobius newberryi	ACTINOPTERYGII	16523
Eudocimus ruber	AVES	16697
Eudorcas rufifrons	MAMMALIA	16418
Eudromia elegans	AVES	18305
Eudyptes chrysocome	AVES	16930
Eudyptula minor	AVES	17611
Eulabeornis castaneoventris	AVES	17421
Eulemur fulvus	MAMMALIA	17122
Eulemur macaco	MAMMALIA	17149
Eulemur mongoz	MAMMALIA	16686
Eulemur rubriventer	MAMMALIA	17500
Eulemur rufus	MAMMALIA	16280
Eumetopias jubatus	MAMMALIA	16638
Euphagus cyanocephalus	AVES	16765
Euphlyctis hexadactylus	AMPHIBIA	20280
Euprepiophis perlacea	REPTILIA	17160
Eurycea bislineata	AMPHIBIA	17184
Eurypegasus draconis	ACTINOPTERYGII	16015
Eurypharynx pelecanoides	ACTINOPTERYGII	18978
Euthynnus affinis	ACTINOPTERYGII	16513
Euthynnus alletteratus	ACTINOPTERYGII	16520
Eutropiichthys vacha	ACTINOPTERYGII	16478
Exocoetus volitans	ACTINOPTERYGII	16527
Exostoma labiatum	ACTINOPTERYGII	16542
Falco cherrug	AVES	18059
Falco columbarius	AVES	17516
Falco peregrinus	AVES	18068
Falco rusticolus	AVES	18218
Falco tinnunculus	AVES	17663
Fejervarya cancrivora	AMPHIBIA	17843
Fejervarya limnocharis	AMPHIBIA	17717
Felis silvestris	MAMMALIA	16809
Feresa attenuata	MAMMALIA	16387
Ficedula albicollis	AVES	16787
Ficedula zanthopygia	AVES	16794
Fistularia petimba	ACTINOPTERYGII	16465
Florisuga mellivora	AVES	16739
Forpus passerinus	AVES	18461
Fossorochromis rostratus	ACTINOPTERYGII	16581
Francolinus pintadeanus	AVES	16694
Fringilla coelebs	AVES	16801
Fringilla montifringilla	AVES	16807
Fukomys damarensis	MAMMALIA	16868
Fulica atra	AVES	17029
Fundulus diaphanus	ACTINOPTERYGII	16531
Fundulus grandis	ACTINOPTERYGII	16524
Fundulus heteroclitus	ACTINOPTERYGII	16526.5
Fundulus notatus	ACTINOPTERYGII	16510
Fundulus olivaceus	ACTINOPTERYGII	16509
Furcifer oustaleti	REPTILIA	18021
Gadus morhua	ACTINOPTERYGII	16696
Gagata dolichonema	ACTINOPTERYGII	16538
Galago moholi	MAMMALIA	16650
Galago senegalensis	MAMMALIA	16795
Galaxias gollumoides	ACTINOPTERYGII	16506
Galaxias maculatus	ACTINOPTERYGII	16508
Galaxiella nigrostriata	ACTINOPTERYGII	19017
Galemys pyrenaicus	MAMMALIA	16510
Galeocerdo cuvier	CHONDRICHTHYES	16703
Galeopterus variegatus	MAMMALIA	16746.5
Gallicrex cinerea	AVES	17184
Gallinula chloropus	AVES	17027
Gallirallus australis	AVES	17716.5
Gallus gallus	AVES	16785
Gallus sonneratii	AVES	16812
Gallus varius	AVES	16783
Gambelia wislizenii	REPTILIA	17563
Gambusia affinis	ACTINOPTERYGII	16614
Gambusia holbrooki	ACTINOPTERYGII	16611
Garra flavatra	ACTINOPTERYGII	16743
Garra imberba	ACTINOPTERYGII	16600
Garra kempi	ACTINOPTERYGII	17104
Garra orientalis	ACTINOPTERYGII	17288
Garra qiaojiensis	ACTINOPTERYGII	17096
Garra rufa	ACTINOPTERYGII	16763
Garrulax affinis	AVES	17856
Garrulax canorus	AVES	17785
Garrulax cineraceus	AVES	17800
Garrulax ocellatus	AVES	17828
Garrulax poecilorhynchus	AVES	17814
Garrulax sannio	AVES	17848
Garrulus glandarius	AVES	16930
Gasterochisma melampus	ACTINOPTERYGII	16505.5
Gasterosteus wheatlandi	ACTINOPTERYGII	16538
Gavia pacifica	AVES	15574
Gavia stellata	AVES	17573
Gavialis gangeticus	REPTILIA	17185
Gazella bennettii	MAMMALIA	16435
Gazella cuvieri	MAMMALIA	16427
Gazella dorcas	MAMMALIA	16432
Gazella gazella	MAMMALIA	16447
Gazella leptoceros	MAMMALIA	16439
Gazella subgutturosa	MAMMALIA	16433
Gazza minuta	ACTINOPTERYGII	16475
Gegeneophis ramaswamii	AMPHIBIA	15897
Gekko chinensis	REPTILIA	17906
Gekko swinhonis	REPTILIA	16818
Genetta servalina	MAMMALIA	16938
Genyochromis mento	ACTINOPTERYGII	16583
Genyomyrus donnyi	ACTINOPTERYGII	16697
Geococcyx californianus	AVES	17091
Geotrygon violacea	AVES	16864
Geotrypetes seraphini	AMPHIBIA	16293
Gila robusta	ACTINOPTERYGII	16595
Gillichthys mirabilis	ACTINOPTERYGII	16481
Gillichthys seta	ACTINOPTERYGII	16481
Giraffa camelopardalis	MAMMALIA	16433
Glandirana tientaiensis	AMPHIBIA	17681
Glaridoglanis andersonii	ACTINOPTERYGII	16532
Glis glis	MAMMALIA	16602
Globicephala macrorhynchus	MAMMALIA	16390
Globicephala melas	MAMMALIA	16390
Glossogobius olivaceus	ACTINOPTERYGII	16568
Glossolepis incisus	ACTINOPTERYGII	16529
Gloydius saxatilis	REPTILIA	17218
Gloydius shedaoensis	REPTILIA	17221.5
Glyphis garricki	CHONDRICHTHYES	16702
Glyphis glyphis	CHONDRICHTHYES	16701
Glyptosternon maculatum	ACTINOPTERYGII	16539
Glyptothorax fokiensis	ACTINOPTERYGII	16530
Glyptothorax sinensis	ACTINOPTERYGII	16531
Glyptothorax trilineatus	ACTINOPTERYGII	16539
Gnathonemus petersii	ACTINOPTERYGII	16687
Gnathopogon taeniellus	ACTINOPTERYGII	16596
Gnorimopsar chopi	AVES	16775
Gobio gobio	ACTINOPTERYGII	16607
Gorilla beringei	MAMMALIA	16422.5
Gorilla gorilla	MAMMALIA	16409
Gorsachius goisagi	AVES	18562
Gorsachius magnificus	AVES	19212
Gorsachius melanolophus	AVES	18470
Gracula religiosa	AVES	16818
Grampus griseus	MAMMALIA	16386
Grandisonia sechellensis	AMPHIBIA	16094
Graphiurus kelleni	MAMMALIA	16596
Grasseichthys gabonensis	ACTINOPTERYGII	16867
Grus americana	AVES	16651
Grus grus	AVES	16649
Grus japonensis	AVES	16715
Grus monacha	AVES	16650
Grus nigricollis	AVES	16646
Gudusia chapra	ACTINOPTERYGII	16554
Gulo gulo	MAMMALIA	16541
Gymnarchus niloticus	ACTINOPTERYGII	16088
Gymnocephalus cernua	ACTINOPTERYGII	16614
Gymnocypris dobula	ACTINOPTERYGII	16720
Gymnomystax mexicanus	AVES	16781
Gymnopis multiplicata	AMPHIBIA	16134
Gymnosarda unicolor	ACTINOPTERYGII	16510
Gymnura poecilura	CHONDRICHTHYES	17874
Gyrinocheilus aymonieri	ACTINOPTERYGII	16609
Gyrinomimus myersi	ACTINOPTERYGII	16568
Gyrinophilus palleucus	AMPHIBIA	16737
Gyrinophilus porphyriticus	AMPHIBIA	16778
Haematopus ater	AVES	16791
Halcyon coromanda	AVES	16542
Halcyon pileata	AVES	17612
Halichoeres melanurus	ACTINOPTERYGII	17045
Halichoeres trimaculatus	ACTINOPTERYGII	16621
Halichoerus grypus	MAMMALIA	16797
Hampala macrolepidota	ACTINOPTERYGII	16766
Hapalemur griseus	MAMMALIA	16878
Harengula jaguana	ACTINOPTERYGII	17158
Harriotta raleighana	CHONDRICHTHYES	18024
Helarctos malayanus	MAMMALIA	16783
Heleophryne regis	AMPHIBIA	17620
Heliornis fulica	AVES	17009
Helostoma temminkii	ACTINOPTERYGII	16740
Hemibagrus guttatus	ACTINOPTERYGII	16528
Hemibagrus macropterus	ACTINOPTERYGII	16530
Hemibagrus nemurus	ACTINOPTERYGII	16526
Hemibagrus wyckioides	ACTINOPTERYGII	16525
Hemibarbus longirostris	ACTINOPTERYGII	16608
Hemibarbus umbrifer	ACTINOPTERYGII	16611
Hemiculter leucisculus	ACTINOPTERYGII	16617
Hemiculterella sauvagei	ACTINOPTERYGII	16618
Hemidactylium scutatum	AMPHIBIA	17421
Hemidactylus frenatus	REPTILIA	16891
Hemiechinus auritus	MAMMALIA	17283
Hemigaleus microstoma	CHONDRICHTHYES	16701
Hemignathus flavus	AVES	16835
Hemignathus parvus	AVES	16833
Hemignathus virens	AVES	16830
Hemiphaga novaeseelandiae	AVES	17264
Hemisus marmoratus	AMPHIBIA	20093
Hemitheconyx caudicinctus	REPTILIA	17043
Hemitragus jemlahicus	MAMMALIA	16712
Hemitriakis japanica	CHONDRICHTHYES	17301
Henicorhina leucosticta	AVES	16727
Heniochus diphreutes	ACTINOPTERYGII	16772
Heosemys annandalii	REPTILIA	16604
Heosemys depressa	REPTILIA	16773
Hepsetus odoe	ACTINOPTERYGII	16803
Heptranchias perlo	CHONDRICHTHYES	18909
Herpele squalostoma	AMPHIBIA	16073
Herpestes javanicus	MAMMALIA	16763
Herwigia kreffti	ACTINOPTERYGII	16637
Heterocephalus glaber	MAMMALIA	16386
Heterodontus francisci	CHONDRICHTHYES	16708
Heterodontus zebra	CHONDRICHTHYES	16720
Heteropneustes fossilis	ACTINOPTERYGII	16489
Heterotis niloticus	ACTINOPTERYGII	16551
Hexanchus griseus	CHONDRICHTHYES	17223
Hexanchus nakamurai	CHONDRICHTHYES	18605
Himantolophus groenlandicus	ACTINOPTERYGII	16438
Himantura dalyensis	CHONDRICHTHYES	17693
Himantura gerrardi	CHONDRICHTHYES	17685
Himantura granulata	CHONDRICHTHYES	17657
Himantura hortlei	CHONDRICHTHYES	17688
Himatione sanguinea	AVES	16840
Hiodon alosoides	ACTINOPTERYGII	16619
Hiodon tergisus	ACTINOPTERYGII	16620
Hippocamelus antisensis	MAMMALIA	16410
Hippocampus barbouri	ACTINOPTERYGII	16526
Hippocampus comes	ACTINOPTERYGII	16525
Hippocampus erectus	ACTINOPTERYGII	16529
Hippocampus histrix	ACTINOPTERYGII	16523
Hippocampus ingens	ACTINOPTERYGII	16526
Hippocampus kelloggi	ACTINOPTERYGII	16536
Hippocampus kuda	ACTINOPTERYGII	16527
Hippocampus reidi	ACTINOPTERYGII	16529
Hippocampus trimaculatus	ACTINOPTERYGII	16535
Hippoglossus hippoglossus	ACTINOPTERYGII	17619
Hippopotamus amphibius	MAMMALIA	16404.5
Hipposideros armiger	MAMMALIA	16784
Hippotragus equinus	MAMMALIA	16436
Hippotragus niger	MAMMALIA	16507
Hirundo rustica	AVES	18129
Holacanthus clarionensis	ACTINOPTERYGII	16615
Holacanthus passer	ACTINOPTERYGII	16620
Homaloptera leonardi	ACTINOPTERYGII	16580
Homo sapiens	MAMMALIA	16569
Hongeo koreana	CHONDRICHTHYES	16905
Hoplobatrachus rugulosus	AMPHIBIA	20309
Hoplobatrachus tigerinus	AMPHIBIA	20462
Hoplunnis punctata	ACTINOPTERYGII	17828
Horadandia atukorali	ACTINOPTERYGII	16735
Hucho bleekeri	ACTINOPTERYGII	16997
Hucho hucho	ACTINOPTERYGII	16751
Hucho taimen	ACTINOPTERYGII	16833
Huso dauricus	ACTINOPTERYGII	16691
Huso huso	ACTINOPTERYGII	16760
Hyaena hyaena	MAMMALIA	17112
Hydrolagus lemures	CHONDRICHTHYES	21233
Hydromantes brunus	AMPHIBIA	17220
Hydropotes inermis	MAMMALIA	16355
Hydrurga leptonyx	MAMMALIA	16602
Hyemoschus aquaticus	MAMMALIA	16225
Hyla annectans	AMPHIBIA	17973
Hyla chinensis	AMPHIBIA	18180
Hyla japonica	AMPHIBIA	19519
Hyla tsinlingensis	AMPHIBIA	18295
Hylarana guentheri	AMPHIBIA	19053
Hyliota flavigaster	AVES	16218
Hylobates agilis	MAMMALIA	16500
Hylobates lar	MAMMALIA	16472
Hylobates pileatus	MAMMALIA	16502
Hylocharis cyanus	AVES	16817
Hylomys suillus	MAMMALIA	16321.5
Hylopetes phayrei	MAMMALIA	16530
Hymenochirus boettgeri	AMPHIBIA	18007
Hynobius amjiensis	AMPHIBIA	16401
Hynobius arisanensis	AMPHIBIA	16401
Hynobius chinensis	AMPHIBIA	16408
Hynobius formosanus	AMPHIBIA	16394
Hynobius guabangshanensis	AMPHIBIA	16408
Hynobius kimurae	AMPHIBIA	16448
Hynobius leechii	AMPHIBIA	16428
Hynobius maoershanensis	AMPHIBIA	16412
Hynobius nebulosus	AMPHIBIA	16447
Hynobius nigrescens	AMPHIBIA	16412
Hynobius quelpaertensis	AMPHIBIA	16407
Hynobius yangi	AMPHIBIA	16424
Hynobius yiwuensis	AMPHIBIA	16494
Hypentelium nigricans	ACTINOPTERYGII	16625
Hyperolius marmoratus	AMPHIBIA	22595
Hyperoodon ampullatus	MAMMALIA	16346
Hypogeophis rostratus	AMPHIBIA	16151
Hypomesus olidus	ACTINOPTERYGII	16786
Hypophthalmichthys molitrix	ACTINOPTERYGII	16615
Hypophthalmichthys nobilis	ACTINOPTERYGII	16620
Hypoplectrus gemma	ACTINOPTERYGII	16911
Hyporthodus octofasciatus	ACTINOPTERYGII	16545
Hypsiglena torquata	REPTILIA	17203
Ichthyomyzon fossor	CEPHALASPIDOMORPHI	16150
Ichthyophis bannanicus	AMPHIBIA	15983
Ichthyophis bombayensis	AMPHIBIA	16100
Ichthyophis glutinosus	AMPHIBIA	15986
Ictalurus furcatus	ACTINOPTERYGII	16499
Ictalurus pricei	ACTINOPTERYGII	16503
Ictalurus punctatus	ACTINOPTERYGII	16497
Ictiobus bubalus	ACTINOPTERYGII	16612
Ictiobus cyprinellus	ACTINOPTERYGII	16611
Idiocranium russeli	AMPHIBIA	16182
Ilisha africana	ACTINOPTERYGII	16642
Ilyophis brunneus	ACTINOPTERYGII	16682
Indostomus paradoxus	ACTINOPTERYGII	16152
Indotestudo elongata	REPTILIA	16788
Indotestudo forstenii	REPTILIA	16952
Indotyphlus maharashtraensis	AMPHIBIA	16167
Indri indri	MAMMALIA	17091
Inia geoffrensis	MAMMALIA	16588
Isoodon macrourus	MAMMALIA	16852
Istiompax indica	ACTINOPTERYGII	16531.5
Istiophorus platypterus	ACTINOPTERYGII	16524
Isurus oxyrinchus	CHONDRICHTHYES	16701
Isurus paucus	CHONDRICHTHYES	16704
Ithaginis cruentus	AVES	16683
Ixobrychus cinnamomeus	AVES	17180
Ixobrychus eurhythmus	AVES	19509
Ixobrychus sinensis	AVES	19493
Jacana jacana	AVES	16975
Jaculus jaculus	MAMMALIA	16546
Jenkinsia lamprotaenia	ACTINOPTERYGII	16784
Kali indica	ACTINOPTERYGII	16627
Kaloula borealis	AMPHIBIA	17174
Kaloula pulchra	AMPHIBIA	16818
Kaloula rugifera	AMPHIBIA	17074
Katsuwonus pelamis	ACTINOPTERYGII	16515
Kaupichthys hyoproroides	ACTINOPTERYGII	16662
Kinyongia fischeri	REPTILIA	18997
Kobus ellipsiprymnus	MAMMALIA	16427
Kobus leche	MAMMALIA	16426
Kogia breviceps	MAMMALIA	16406
Kryptolebias marmoratus	ACTINOPTERYGII	17329
Kuhlia mugil	ACTINOPTERYGII	16502
Kurtus gulliveri	ACTINOPTERYGII	16661
Kyphosus cinerascens	ACTINOPTERYGII	16534
Labeo altivelis	ACTINOPTERYGII	16603
Labeo angra	ACTINOPTERYGII	16606
Labeo bata	ACTINOPTERYGII	16605
Labeo batesii	ACTINOPTERYGII	16603
Labeo calbasu	ACTINOPTERYGII	16596
Labeo chrysophekadion	ACTINOPTERYGII	16602
Labeo cyclorhynchus	ACTINOPTERYGII	16610
Labeo fimbriatus	ACTINOPTERYGII	16614
Labeo lineatus	ACTINOPTERYGII	16606
Labeo nasus	ACTINOPTERYGII	16601
Labeo pierrei	ACTINOPTERYGII	16766
Labeo rohita	ACTINOPTERYGII	16611
Labeo senegalensis	ACTINOPTERYGII	16604
Lacerta agilis	REPTILIA	17090
Lacerta bilineata	REPTILIA	17086
Lacerta viridis	REPTILIA	17156
Lagenorhynchus albirostris	MAMMALIA	16393
Lagocephalus laevigatus	ACTINOPTERYGII	16449
Lagocephalus lagocephalus	ACTINOPTERYGII	16442
Lagocephalus lunaris	ACTINOPTERYGII	16433
Lagocephalus sceleratus	ACTINOPTERYGII	16442
Lagocephalus suezensis	ACTINOPTERYGII	16494
Lagorchestes hirsutus	MAMMALIA	16889
Lagostrophus fasciatus	MAMMALIA	16866
Lagothrix lagotricha	MAMMALIA	16595
Lama guanicoe	MAMMALIA	16649
Lamna ditropis	CHONDRICHTHYES	16699
Lampetra aepyptera	CEPHALASPIDOMORPHI	16236
Lampetra fluviatilis	CEPHALASPIDOMORPHI	16159
Lampris guttatus	ACTINOPTERYGII	15598
Lanius cristatus	AVES	16821
Lanius isabellinus	AVES	16819
Lanius tephronotus	AVES	16820
Larus brunnicephalus	AVES	16769
Larus crassirostris	AVES	16746
Lasiopodomys mandarinus	MAMMALIA	16375
Lasiurus borealis	MAMMALIA	17048
Latimeria chalumnae	SARCOPTERYGII	16426
Latimeria menadoensis	SARCOPTERYGII	16446
Lechriodus melanopyga	AMPHIBIA	19205
Leggadina lakedownensis	MAMMALIA	16262
Leiocassis longirostris	ACTINOPTERYGII	16534
Leiopelma archeyi	AMPHIBIA	16593
Leiopelma hochstetteri	AMPHIBIA	17175
Leiothrix argentauris	AVES	17833
Leiothrix lutea	AVES	17615
Lemur catta	MAMMALIA	17504
Leontopithecus rosalia	MAMMALIA	16872
Leopardus colocolo	MAMMALIA	16650
Leopardus tigrinus	MAMMALIA	16645
Leopoldamys edwardsi	MAMMALIA	16284
Lepidochelys olivacea	REPTILIA	16763
Lepidophyma flavimaculatum	REPTILIA	16158
Lepilemur hubbardorum	MAMMALIA	16854
Lepilemur ruficaudatus	MAMMALIA	16936
Lepisosteus osseus	ACTINOPTERYGII	16328
Lepomis cyanellus	ACTINOPTERYGII	16485
Lepomis gibbosus	ACTINOPTERYGII	16503
Lepomis macrochirus	ACTINOPTERYGII	16489
Leptobotia elongata	ACTINOPTERYGII	16591
Leptobrachium boringii	AMPHIBIA	17085
Leptochilichthys agassizii	ACTINOPTERYGII	16629
Leptoderma macrophthalmum	ACTINOPTERYGII	16607
Leptolalax oshanensis	AMPHIBIA	17747
Leptonychotes weddellii	MAMMALIA	16603
Leptotila verreauxi	AVES	17176
Lepturichthys fimbriata	ACTINOPTERYGII	16567
Lepus americanus	MAMMALIA	17042
Lepus capensis	MAMMALIA	17722
Lepus coreanus	MAMMALIA	17472
Lepus europaeus	MAMMALIA	17734
Lepus granatensis	MAMMALIA	16916
Lepus hainanus	MAMMALIA	16646
Lepus sinensis	MAMMALIA	17438
Lepus tibetanus	MAMMALIA	17597
Lepus timidus	MAMMALIA	17752
Lepus tolai	MAMMALIA	17472
Lepus townsendii	MAMMALIA	17732
Lethenteron camtschaticum	CEPHALASPIDOMORPHI	16277
Lethenteron reissneri	CEPHALASPIDOMORPHI	16461
Leucoraja erinacea	CHONDRICHTHYES	16724
Leucosticte arctoa	AVES	16801
Leucosticte brandti	AVES	16798
Lewinia muelleri	AVES	17313
Limnonectes fragilis	AMPHIBIA	16640
Limnonectes fujianensis	AMPHIBIA	17654
Liobagrus kingi	ACTINOPTERYGII	16483
Liobagrus nigricauda	ACTINOPTERYGII	16512
Lipotes vexillifer	MAMMALIA	16392
Lissemys punctata	REPTILIA	16490
Lissemys scutata	REPTILIA	16512
Litocranius walleri	MAMMALIA	16438
Liua shihi	AMPHIBIA	16376
Liua tsinpaensis	AMPHIBIA	16379
Lobodon carcinophaga	MAMMALIA	16759
Lobotes surinamensis	ACTINOPTERYGII	16782
Lonchura punctulata	AVES	16824
Lonchura striata	AVES	16813
Lophiodes caulinaris	ACTINOPTERYGII	16471
Lophiogobius ocellicauda	ACTINOPTERYGII	16663
Lophocebus aterrimus	MAMMALIA	16563
Lophophorus lhuysii	AVES	16712
Lophophorus sclateri	AVES	16707
Lophostoma silvicolum	MAMMALIA	16666
Lophura ignita	AVES	16688
Lophura nycthemera	AVES	16680
Lophura swinhoii	AVES	16693
Loris lydekkerianus	MAMMALIA	16791
Loris tardigradus	MAMMALIA	16776
Lota lota	ACTINOPTERYGII	16527
Loxia curvirostra	AVES	16805
Loxodonta africana	MAMMALIA	16889.5
Loxops caeruleirostris	AVES	16829
Loxops coccineus	AVES	15589
Luciobarbus capito	ACTINOPTERYGII	16603
Luciocyprinus striolatus	ACTINOPTERYGII	16601
Luciogobius pallidus	ACTINOPTERYGII	16480
Luciosoma bleekeri	ACTINOPTERYGII	16532
Luetkenotyphlus brasiliensis	AMPHIBIA	16271
Luscinia calliope	AVES	16841
Lutjanus peru	ACTINOPTERYGII	16502
Lutra lutra	MAMMALIA	16536
Luvarus imperialis	ACTINOPTERYGII	16497
Lycengraulis grossidens	ACTINOPTERYGII	16671
Lyciasalamandra atifi	AMPHIBIA	16650
Lycodon flavozonatus	REPTILIA	17172
Lycodon ruhstrati	REPTILIA	17153
Lycothrissa crocodilus	ACTINOPTERYGII	17069
Lynx canadensis	MAMMALIA	16666
Lynx lynx	MAMMALIA	17046
Lynx pardinus	MAMMALIA	16806
Lynx rufus	MAMMALIA	17056
Lyrurus tetrix	AVES	16677
Macaca arctoides	MAMMALIA	16558
Macaca assamensis	MAMMALIA	16542
Macaca cyclopis	MAMMALIA	16563
Macaca fascicularis	MAMMALIA	16563
Macaca fuscata	MAMMALIA	16565
Macaca leonina	MAMMALIA	17050
Macaca mulatta	MAMMALIA	16564
Macaca nemestrina	MAMMALIA	16560
Macaca nigra	MAMMALIA	16564
Macaca silenus	MAMMALIA	16541
Macaca sylvanus	MAMMALIA	16585.5
Macaca thibetana	MAMMALIA	16540
Macaca tonkeana	MAMMALIA	16560
Maccullochella peelii	ACTINOPTERYGII	16442
Macquaria australasica	ACTINOPTERYGII	16496
Macroagelaius imthurni	AVES	16768
Macrochelys temminckii	REPTILIA	16569
Macrochirichthys macrochirus	ACTINOPTERYGII	16857
Macropharyngodon negrosensis	ACTINOPTERYGII	16889
Macropodus opercularis	ACTINOPTERYGII	16496
Macropus giganteus	MAMMALIA	16887
Macropus robustus	MAMMALIA	16896
Macroramphosus scolopax	ACTINOPTERYGII	16016
Macroscelides proboscideus	MAMMALIA	16641
Macrotis lagotis	MAMMALIA	15289
Madoqua kirkii	MAMMALIA	16468
Madoqua saltiana	MAMMALIA	16402
Malacochersus tornieri	REPTILIA	19202
Malapterurus electricus	ACTINOPTERYGII	16504
Malurus melanocephalus	AVES	15568
Mandrillus leucophaeus	MAMMALIA	16547
Manis javanica	MAMMALIA	16576
Manis pentadactyla	MAMMALIA	16578
Manouria emys	REPTILIA	16455
Manouria impressa	REPTILIA	16642
Mantella madagascariensis	AMPHIBIA	22874
Marcusenius senegalensis	ACTINOPTERYGII	16691
Marilyna darwinii	ACTINOPTERYGII	16406
Marmota himalayana	MAMMALIA	16443
Martes americana	MAMMALIA	16514
Martes flavigula	MAMMALIA	16541
Martes foina	MAMMALIA	16530
Martes martes	MAMMALIA	16486
Martes melampus	MAMMALIA	16498
Martes pennanti	MAMMALIA	16288
Martes zibellina	MAMMALIA	16523
Mastacembelus armatus	ACTINOPTERYGII	16486
Mastacembelus favus	ACTINOPTERYGII	16498
Masturus lanceolatus	ACTINOPTERYGII	16481
Maulisia mauli	ACTINOPTERYGII	17053
Mauremys annamensis	REPTILIA	16844
Mauremys japonica	REPTILIA	16443
Mauremys mutica	REPTILIA	16609
Mauremys reevesii	REPTILIA	16784.5
Mauremys sinensis	REPTILIA	16461
Maylandia zebra	ACTINOPTERYGII	16582
Mazama americana	MAMMALIA	16478
Mazama nemorivaga	MAMMALIA	16361
Mazama rufina	MAMMALIA	16429
Mecistops cataphractus	REPTILIA	16847
Meda fulgida	ACTINOPTERYGII	16591
Megachasma pelagios	CHONDRICHTHYES	16694
Megalobrama amblycephala	ACTINOPTERYGII	16623
Megalops atlanticus	ACTINOPTERYGII	16686
Megalops cyprinoides	ACTINOPTERYGII	16412
Megaptera novaeangliae	MAMMALIA	16398
Melamprosops phaeosoma	AVES	16840
Melanocetus johnsonii	ACTINOPTERYGII	16871
Melanocetus murrayi	ACTINOPTERYGII	16758
Melanogrammus aeglefinus	ACTINOPTERYGII	16585
Melanotaenia lacustris	ACTINOPTERYGII	16487
Meleagris gallopavo	AVES	16719
Meles anakuma	MAMMALIA	16492
Meles leucurus	MAMMALIA	16497
Meles meles	MAMMALIA	16442
Melogale moschata	MAMMALIA	16587
Melopsittacus undulatus	AVES	18193
Melursus ursinus	MAMMALIA	16817
Menidia menidia	ACTINOPTERYGII	16456
Menura novaehollandiae	AVES	17839
Mephitis mephitis	MAMMALIA	16538
Mergus squamatus	AVES	16595
Meriones libycus	MAMMALIA	16341
Meriones meridianus	MAMMALIA	16376
Meriones unguiculatus	MAMMALIA	16351
Merlangius merlangus	ACTINOPTERYGII	16569
Mesechinus hughi	MAMMALIA	16842
Mesocricetus auratus	MAMMALIA	16264
Mesoplodon densirostris	MAMMALIA	16342.5
Mesoplodon europaeus	MAMMALIA	16341
Mesoplodon grayi	MAMMALIA	16347
Metachirus nudicaudatus	MAMMALIA	15882
Metzia formosae	ACTINOPTERYGII	16614
Meuschenia hippocrepis	ACTINOPTERYGII	16438
Micrastur gilvicollis	AVES	17344
Microcaecilia unicolor	AMPHIBIA	16007
Microcebus murinus	MAMMALIA	17114
Microdevario kubotai	ACTINOPTERYGII	16566
Microhyla heymonsi	AMPHIBIA	16707
Microhyla okinavensis	AMPHIBIA	16717
Microhyla ornata	AMPHIBIA	16730
Microhyla pulchra	AMPHIBIA	16744
Micronycteris megalotis	MAMMALIA	16589
Micropercops swinhonis	ACTINOPTERYGII	16493
Microphis brachyurus	ACTINOPTERYGII	16545
Microphysogobio fukiensis	ACTINOPTERYGII	16600
Microphysogobio tafangensis	ACTINOPTERYGII	16605
Micropterus dolomieu	ACTINOPTERYGII	16488
Micropterus salmoides	ACTINOPTERYGII	16485
Microthrissa royauxi	ACTINOPTERYGII	16738
Microtus fortis	MAMMALIA	16310
Microtus kikuchii	MAMMALIA	16312
Microtus levis	MAMMALIA	16283
Micrurus fulvius	REPTILIA	17506
Minytrema melanops	ACTINOPTERYGII	16627
Mionectes oleagineus	AVES	17023
Mirounga leonina	MAMMALIA	16970
Misgurnus anguillicaudatus	ACTINOPTERYGII	16643.5
Mitsukurina owstoni	CHONDRICHTHYES	17743
Mobula eregoodootenkee	CHONDRICHTHYES	15716
Mobula japanica	CHONDRICHTHYES	18880
Mobula mobular	CHONDRICHTHYES	18913
Mogera wogura	MAMMALIA	16814
Mola mola	ACTINOPTERYGII	16488
Molothrus aeneus	AVES	16757
Monodelphis domestica	MAMMALIA	17079
Monodon monoceros	MAMMALIA	16383
Monopterus albus	ACTINOPTERYGII	16622
Monotrete cochinchinensis	ACTINOPTERYGII	16451
Monotrete leiurus	ACTINOPTERYGII	16448
Montifringilla adamsi	AVES	16912
Montifringilla nivalis	AVES	16923
Montifringilla ruficollis	AVES	16909
Montifringilla taczanowskii	AVES	16917
Moringua edwardsi	ACTINOPTERYGII	16841
Morone saxatilis	ACTINOPTERYGII	17580
Morus serrator	AVES	19285
Moschus anhuiensis	MAMMALIA	16351
Moschus berezovskii	MAMMALIA	16354
Moschus chrysogaster	MAMMALIA	16353.5
Moschus moschiferus	MAMMALIA	16351
Motacilla alba	AVES	16826
Motacilla cinerea	AVES	16835
Moxostoma congestum	ACTINOPTERYGII	16626
Moxostoma poecilurum	ACTINOPTERYGII	16637
Mugil cephalus	ACTINOPTERYGII	16685
Mugil curema	ACTINOPTERYGII	16828
Mugilogobius abei	ACTINOPTERYGII	16483
Mugilogobius chulae	ACTINOPTERYGII	16489
Mungotictis decemlineata	MAMMALIA	16910
Muntiacus crinifrons	MAMMALIA	16357
Muntiacus muntjak	MAMMALIA	16354
Muntiacus reevesi	MAMMALIA	16353.5
Muntiacus vuquangensis	MAMMALIA	16361
Murina leucogaster	MAMMALIA	16823
Murina ussuriensis	MAMMALIA	17285
Mus caroli	MAMMALIA	16313
Mus cervicolor	MAMMALIA	16304
Mus cookii	MAMMALIA	16307
Mus fragilicauda	MAMMALIA	16312
Mus musculus	MAMMALIA	16300
Mus terricolor	MAMMALIA	16310
Mustela altaica	MAMMALIA	16521
Mustela erminea	MAMMALIA	16471
Mustela frenata	MAMMALIA	16543
Mustela kathiah	MAMMALIA	16552
Mustela nigripes	MAMMALIA	16556
Mustela nivalis	MAMMALIA	16512
Mustela putorius	MAMMALIA	16523
Mustela sibirica	MAMMALIA	16559
Mustelus griseus	CHONDRICHTHYES	16754
Mustelus manazo	CHONDRICHTHYES	16707
Myctophum affine	ACTINOPTERYGII	16239
Myiopsitta monachus	AVES	16755
Mylocheilus caurinus	ACTINOPTERYGII	16657
Mylopharyngodon piceus	ACTINOPTERYGII	16609
Myodes glareolus	MAMMALIA	16353
Myodes regulus	MAMMALIA	16379
Myodes rufocanus	MAMMALIA	16487
Myomyrus macrops	ACTINOPTERYGII	16697
Myotis bombinus	MAMMALIA	17128
Myotis brandtii	MAMMALIA	17470
Myotis davidii	MAMMALIA	17531
Myotis formosus	MAMMALIA	17159
Myotis ikonnikovi	MAMMALIA	16584
Myotis macrodactylus	MAMMALIA	17562
Myotis muricola	MAMMALIA	17224
Myotis myotis	MAMMALIA	17213
Myrmecobius fasciatus	MAMMALIA	16813
Myroconger compressus	ACTINOPTERYGII	16642
Mystacina tuberculata	MAMMALIA	16784
Mystacoleucus marginatus	ACTINOPTERYGII	16611
Mystus rhegma	ACTINOPTERYGII	16525
Myxine glutinosa	MYXINI	18909
Myxus capensis	ACTINOPTERYGII	17132
Naemorhedus baileyi	MAMMALIA	16448
Naemorhedus caudatus	MAMMALIA	16519
Naemorhedus goral	MAMMALIA	16555
Naemorhedus griseus	MAMMALIA	16501
Naja atra	REPTILIA	17216
Nandinia binotata	MAMMALIA	17103
Nanger dama	MAMMALIA	16377
Nanger granti	MAMMALIA	16381
Nanger soemmerringii	MAMMALIA	16379
Nannoperca obscura	ACTINOPTERYGII	16496
Nannoperca variegata	ACTINOPTERYGII	16503
Nanorana parkeri	AMPHIBIA	17837
Nanorana pleskei	AMPHIBIA	17660
Nanorana taihangnica	AMPHIBIA	17412
Narcetes stomias	ACTINOPTERYGII	16621
Narcine entemedor	CHONDRICHTHYES	17081
Nasalis larvatus	MAMMALIA	16572
Naso lopezi	ACTINOPTERYGII	16542
Nasua nasua	MAMMALIA	16388
Nectogale elegans	MAMMALIA	17460
Necturus beyeri	AMPHIBIA	16284
Nematalosa nasus	ACTINOPTERYGII	16674
Nemichthys scolopaceus	ACTINOPTERYGII	17457
Neodon irene	MAMMALIA	16367
Neofelis nebulosa	MAMMALIA	16844
Neolamprologus brichardi	ACTINOPTERYGII	16587
Neolissochilus hexagonolepis	ACTINOPTERYGII	16563
Neomys fodiens	MAMMALIA	17260
Neophema chrysogaster	AVES	18043
Neophoca cinerea	MAMMALIA	16736
Neophocaena asiaeorientalis	MAMMALIA	16385
Neophocaena phocaenoides	MAMMALIA	16385
Neosalanx tangkahkeii	ACTINOPTERYGII	16550
Neoscopelus macrolepidotus	ACTINOPTERYGII	16609
Neotetracus sinensis	MAMMALIA	16982
Neotragus batesi	MAMMALIA	16389
Neotrygon kuhlii	CHONDRICHTHYES	18039
Neovison vison	MAMMALIA	16571.5
Nerodia sipedon	REPTILIA	17706
Nesiarchus nasutus	ACTINOPTERYGII	16703
Nesopsar nigerrimus	AVES	16780
Nessorhamphus ingolfianus	ACTINOPTERYGII	17782
Nestor notabilis	AVES	16818
Netta rufina	AVES	16625
Nimbochromis linni	ACTINOPTERYGII	16584
Ninox novaeseelandiae	AVES	16223
Ninox scutulata	AVES	16208
Nipponia nippon	AVES	16732
Nisaetus alboniger	AVES	17977
Nisaetus nipalensis	AVES	17667
Niviventer confucianus	MAMMALIA	16281
Niviventer excelsior	MAMMALIA	16298
Niviventer fulvescens	MAMMALIA	16296
Nomascus gabriellae	MAMMALIA	16478
Nomascus leucogenys	MAMMALIA	16478
Nomascus siki	MAMMALIA	16476
Normichthys operosus	ACTINOPTERYGII	17488
Notemigonus crysoleucas	ACTINOPTERYGII	16583
Nothobranchius furzeri	ACTINOPTERYGII	19527
Notiomystis cincta	AVES	18645
Notochelys platynota	REPTILIA	16981
Notophthalmus perstriatus	AMPHIBIA	16336
Notopterus notopterus	ACTINOPTERYGII	16030
Notoryctes typhlops	MAMMALIA	15923
Notorynchus cepedianus	CHONDRICHTHYES	16990
Notropis stramineus	ACTINOPTERYGII	16711
Noturus taylori	ACTINOPTERYGII	16492
Novumbra hubbsi	ACTINOPTERYGII	16567
Nucifraga columbiana	AVES	16905
Numida meleagris	AVES	16726
Nyctalus noctula	MAMMALIA	17478
Nyctereutes procyonoides	MAMMALIA	16713
Nycticebus bengalensis	MAMMALIA	16735
Nycticebus coucang	MAMMALIA	16764
Nycticorax nycticorax	AVES	17829
Nymphicus hollandicus	AVES	16781
Occidozyga martensii	AMPHIBIA	18321
Ochetobius elongatus	ACTINOPTERYGII	16613
Ochotona collaris	MAMMALIA	16968
Ochotona curzoniae	MAMMALIA	17131
Ochotona princeps	MAMMALIA	16481
Octodon degus	MAMMALIA	16798
Odaxothrissa losera	ACTINOPTERYGII	16730
Odobenus rosmarus	MAMMALIA	16565
Odocoileus hemionus	MAMMALIA	16482
Odocoileus virginianus	MAMMALIA	16477
Odorrana margaretae	AMPHIBIA	17903
Oedipina poelzi	AMPHIBIA	16731
Okamejei hollandi	CHONDRICHTHYES	16974
Okamejei kenojei	CHONDRICHTHYES	16972
Okapia johnstoni	MAMMALIA	16422
Oligodon ningshaanensis	REPTILIA	17292
Omegophora armilla	ACTINOPTERYGII	16471
Oncorhynchus nerka	ACTINOPTERYGII	16658
Onychodactylus fischeri	AMPHIBIA	16456
Onychostoma alticorpus	ACTINOPTERYGII	16607
Onychostoma barbatulum	ACTINOPTERYGII	16597
Onychostoma barbatum	ACTINOPTERYGII	16592
Onychostoma gerlachi	ACTINOPTERYGII	16601
Onychostoma lini	ACTINOPTERYGII	16595
Onychostoma simum	ACTINOPTERYGII	16601
Oocatochus rufodorsatus	REPTILIA	17159
Ophiophagus hannah	REPTILIA	17267
Ophisaurus harti	REPTILIA	17163
Opisthoproctus soleatus	ACTINOPTERYGII	16645
Oplurus grandidieri	REPTILIA	17122
Opsariichthys bidens	ACTINOPTERYGII	16611
Orcaella brevirostris	MAMMALIA	16383
Orcaella heinsohni	MAMMALIA	16389
Orcinus orca	MAMMALIA	16386
Oreamnos americanus	MAMMALIA	16604
Orectolobus japonicus	CHONDRICHTHYES	16706
Oreochromis esculentus	ACTINOPTERYGII	16622
Oreochromis mossambicus	ACTINOPTERYGII	16641
Oreochromis variabilis	ACTINOPTERYGII	16626
Oreoglanis macropterus	ACTINOPTERYGII	16568
Oreomystis bairdi	AVES	16833
Oreopsar bolivianus	AVES	16777
Oreotragus oreotragus	MAMMALIA	16526
Oreotrochilus melanogaster	AVES	16859
Oriolus chinensis	AVES	16803
Ornithorhynchus anatinus	MAMMALIA	17019
Orycteropus afer	MAMMALIA	16816
Oryctolagus cuniculus	MAMMALIA	17245
Oryx beisa	MAMMALIA	16518
Oryx dammah	MAMMALIA	16756
Oryx gazella	MAMMALIA	16661
Oryx leucoryx	MAMMALIA	16680
Oryzias dancena	ACTINOPTERYGII	16863
Oryzias melastigma	ACTINOPTERYGII	16864
Oryzias minutillus	ACTINOPTERYGII	16953
Oryzias sinensis	ACTINOPTERYGII	16654
Oscaecilia ochrocephala	AMPHIBIA	16238
Osmerus mordax	ACTINOPTERYGII	16620
Osteochilus nashii	ACTINOPTERYGII	16605
Osteochilus salsburyi	ACTINOPTERYGII	16599
Osteochilus schlegelii	ACTINOPTERYGII	16575
Otis tarda	AVES	16849
Otocolobus manul	MAMMALIA	16626
Otolemur crassicaudatus	MAMMALIA	16827
Otus bakkamoena	AVES	17389
Otus scops	AVES	17413
Ourebia ourebi	MAMMALIA	16392
Ovibos moschatus	MAMMALIA	16431
Ovis ammon	MAMMALIA	16613
Ovis canadensis	MAMMALIA	16463
Ovis orientalis	MAMMALIA	16617
Oxyeleotris marmorata	ACTINOPTERYGII	16555
Oxygymnocypris stewartii	ACTINOPTERYGII	16646
Ozotoceros bezoarticus	MAMMALIA	16357
Pachyhynobius shangchengensis	AMPHIBIA	16394
Padda oryzivora	AVES	16817
Pagellus bogaraveo	ACTINOPTERYGII	16941
Pagophilus groenlandicus	MAMMALIA	16551
Pagrus auriga	ACTINOPTERYGII	16628
Pagrus major	ACTINOPTERYGII	17031
Paguma larvata	MAMMALIA	16710
Palaeopropithecus ingens	MAMMALIA	16910
Palea steindachneri	REPTILIA	17243
Paleosuchus palpebrosus	REPTILIA	14935
Paleosuchus trigonatus	REPTILIA	15948
Pan paniscus	MAMMALIA	16570
Pan troglodytes	MAMMALIA	16559
Pandion haliaetus	AVES	17864
Pangasianodon gigas	ACTINOPTERYGII	16533
Pangasianodon hypophthalmus	ACTINOPTERYGII	16522
Pangasius larnaudii	ACTINOPTERYGII	16471
Pangasius pangasius	ACTINOPTERYGII	16476
Panthera leo	MAMMALIA	16818
Panthera onca	MAMMALIA	17049
Panthera pardus	MAMMALIA	16964
Panthera tigris	MAMMALIA	16990
Panthera uncia	MAMMALIA	16717
Pantherophis slowinskii	REPTILIA	17189
Pantholops hodgsonii	MAMMALIA	16498
Pantodon buchholzi	ACTINOPTERYGII	15845
Papio anubis	MAMMALIA	16516
Papio cynocephalus	MAMMALIA	16515
Papio hamadryas	MAMMALIA	16521
Papio papio	MAMMALIA	16505
Papio ursinus	MAMMALIA	16496
Papyrocranus congoensis	ACTINOPTERYGII	16823
Parabotia banarescui	ACTINOPTERYGII	16590
Parabotia fasciata	ACTINOPTERYGII	16590
Paracanthurus hepatus	ACTINOPTERYGII	16498
Paracentropyge multifasciata	ACTINOPTERYGII	16502
Parachanna insignis	ACTINOPTERYGII	16607
Paraconger notialis	ACTINOPTERYGII	17729
Paradoxornis fulvifrons	AVES	17059
Paradoxornis nipalensis	AVES	16996
Paradoxornis webbianus	AVES	16960
Parajulis poecilepterus	ACTINOPTERYGII	16441
Parakneria cameronensis	ACTINOPTERYGII	16619
Paralaubuca typus	ACTINOPTERYGII	16613
Paralichthys dentatus	ACTINOPTERYGII	17033
Paralichthys lethostigma	ACTINOPTERYGII	16843
Paramesotriton hongkongensis	AMPHIBIA	16285
Paramormyrops gabonensis	ACTINOPTERYGII	16758
Parasinilabeo assimilis	ACTINOPTERYGII	16602
Paratilapia polleni	ACTINOPTERYGII	16543
Paretroplus maculatus	ACTINOPTERYGII	16486
Pareuchiloglanis longicauda	ACTINOPTERYGII	16535
Pareuchiloglanis macrotrema	ACTINOPTERYGII	16570
Pareutropius debauwi	ACTINOPTERYGII	16521
Paroedura picta	REPTILIA	17220
Paroreomyza montana	AVES	16832
Parupeneus multifasciatus	ACTINOPTERYGII	16607
Parus major	AVES	16776
Parus monticolus	AVES	16771
Parus venustulus	AVES	16778
Passer ammodendri	AVES	16782
Passer domesticus	AVES	16802
Passer montanus	AVES	16887
Pavo cristatus	AVES	16686
Pavo muticus	AVES	16698
Pavoraja nitida	CHONDRICHTHYES	16760
Pecari tajacu	MAMMALIA	16833
Pedetes capensis	MAMMALIA	15370
Pegasus volitans	ACTINOPTERYGII	16514
Pelagocephalus marki	ACTINOPTERYGII	16472
Pelea capreolus	MAMMALIA	16589
Pelecus cultratus	ACTINOPTERYGII	16610
Pellonula leonensis	ACTINOPTERYGII	16736
Pellonula vorax	ACTINOPTERYGII	16733
Pelobates cultripes	AMPHIBIA	17384
Pelochelys cantorii	REPTILIA	17499
Pelodiscus sinensis	REPTILIA	17364
Pelodytes punctatus	AMPHIBIA	18905
Pelophylax bedriagae	AMPHIBIA	17971.5
Pelophylax cretensis	AMPHIBIA	17829
Pelophylax epeiroticus	AMPHIBIA	18030
Pelophylax kurtmuelleri	AMPHIBIA	18020
Pelophylax nigromaculatus	AMPHIBIA	17685.5
Pelophylax shqipericus	AMPHIBIA	17366
Pelophylax terentievi	AMPHIBIA	17988.5
Pelotretis flavilatus	ACTINOPTERYGII	16937
Penelopides panini	AVES	22737
Pentaceros japonicus	ACTINOPTERYGII	16506
Peponocephala electra	MAMMALIA	16388
Perameles gunnii	MAMMALIA	15360
Perca flavescens	ACTINOPTERYGII	16537
Perca fluviatilis	ACTINOPTERYGII	16537
Perca schrenkii	ACTINOPTERYGII	16536
Percilia irwini	ACTINOPTERYGII	16621
Percina macrolepida	ACTINOPTERYGII	16602
Percocypris pingi	ACTINOPTERYGII	16586
Percopsis transmontana	ACTINOPTERYGII	16079
Perdix dauurica	AVES	16695
Perdix hodgsoniae	AVES	16699
Pericrocotus ethologus	AVES	16935
Perodicticus potto	MAMMALIA	16638
Petaurista alborufus	MAMMALIA	16507
Petaurus breviceps	MAMMALIA	16103
Pethia conchonius	ACTINOPTERYGII	17082
Petrocephalus microphthalmus	ACTINOPTERYGII	17124
Petrocephalus soudanensis	ACTINOPTERYGII	16961
Petrochromis trewavasae	ACTINOPTERYGII	16588
Petroica goodenovii	AVES	16891
Petroica phoenicea	AVES	16873
Petromyzon marinus	CEPHALASPIDOMORPHI	16201
Petroscirtes breviceps	ACTINOPTERYGII	16680
Petrotilapia nigra	ACTINOPTERYGII	16583
Phacochoerus africanus	MAMMALIA	16719
Phaeognathus hubrichti	AMPHIBIA	16294
Phaethon lepturus	AVES	17773
Phaethon rubricauda	AVES	17777
Phalacrocorax carbo	AVES	18995
Phalacrocorax chalconotus	AVES	19073
Phalanger vestitus	MAMMALIA	15318
Phascogale tapoatafa	MAMMALIA	17405
Phascolarctos cinereus	MAMMALIA	16357
Phasianus colchicus	AVES	16689.5
Phasianus versicolor	AVES	16690
Phenacobius mirabilis	ACTINOPTERYGII	16884
Phenacogrammus interruptus	ACTINOPTERYGII	16652
Philantomba maxwellii	MAMMALIA	16440
Philantomba monticola	MAMMALIA	16451
Phoca largha	MAMMALIA	16714.5
Phoca vitulina	MAMMALIA	16826
Phocarctos hookeri	MAMMALIA	16722
Phocoena phocoena	MAMMALIA	16382
Phodilus badius	AVES	17086
Phoebastria albatrus	AVES	19097
Phoebastria immutabilis	AVES	19088
Phoebastria nigripes	AVES	19072
Phoenicolacerta kulzeri	REPTILIA	17199
Phoenicopterus roseus	AVES	17446
Phoenicopterus ruber	AVES	17476
Phoenicurus auroreus	AVES	16772
Phoxinus phoxinus	ACTINOPTERYGII	17859
Phractolaemus ansorgii	ACTINOPTERYGII	16511
Phrynocephalus axillaris	REPTILIA	17937
Phrynocephalus helioscopus	REPTILIA	16249
Phrynocephalus przewalskii	REPTILIA	16892
Phrynocephalus theobaldi	REPTILIA	16608
Phrynocephalus versicolor	REPTILIA	16429
Phycodurus eques	ACTINOPTERYGII	16520
Phyllodactylus unctus	REPTILIA	16881
Phylloscopus inornatus	AVES	16875
Pica pica	AVES	16939
Pimephales promelas	ACTINOPTERYGII	16709
Pinicola enucleator	AVES	16818
Pipa carvalhoi	AMPHIBIA	19534
Pipistrellus abramus	MAMMALIA	16976
Pipistrellus coromandra	MAMMALIA	17153
Pitta nympha	AVES	18054
Placidochromis longimanus	ACTINOPTERYGII	16580
Plagiognathops microlepis	ACTINOPTERYGII	16623
Platalea leucorodia	AVES	16715
Platalea minor	AVES	16918
Platichthys stellatus	ACTINOPTERYGII	17103
Platycephalus indicus	ACTINOPTERYGII	16542
Platysmacheilus exiguus	ACTINOPTERYGII	16604
Platysternon megacephalum	REPTILIA	19043
Platytroctes apus	ACTINOPTERYGII	16632
Plecoglossus altivelis	ACTINOPTERYGII	16542
Plecotus auritus	MAMMALIA	16900
Plecotus macrobullaris	MAMMALIA	16831
Plectropomus areolatus	ACTINOPTERYGII	16770
Plectropomus leopardus	ACTINOPTERYGII	16752.5
Plesiobatis daviesi	CHONDRICHTHYES	17514
Plestiodon egregius	REPTILIA	17407
Plethodon cinereus	AMPHIBIA	20001
Plethodon elongatus	AMPHIBIA	18767
Plethodon petraeus	AMPHIBIA	19235
Pleuragramma antarctica	ACTINOPTERYGII	18460
Podarcis muralis	REPTILIA	17311
Podarcis siculus	REPTILIA	17297
Podiceps cristatus	AVES	16134
Podoces hendersoni	AVES	16867
Podocnemis unifilis	REPTILIA	16493
Poecilia formosa	ACTINOPTERYGII	16546
Pollachius pollachius	ACTINOPTERYGII	16539
Polypedates megacephalus	AMPHIBIA	16473
Polyplectron bicalcaratum	AVES	16702
Polyplectron germaini	AVES	16699
Polyplectron napoleonis	AVES	16710
Polypterus ansorgii	ACTINOPTERYGII	16627
Polypterus delhezi	ACTINOPTERYGII	16557
Polypterus mokelembembe	ACTINOPTERYGII	16629
Polypterus ornatipinnis	ACTINOPTERYGII	16624
Polypterus palmas	ACTINOPTERYGII	16624
Polypterus retropinnis	ACTINOPTERYGII	16637
Polypterus teugelsi	ACTINOPTERYGII	16616
Polypterus weeksii	ACTINOPTERYGII	16619
Pomacanthus imperator	ACTINOPTERYGII	16538
Pomacanthus xanthometopon	ACTINOPTERYGII	16533
Pomatomus saltatrix	ACTINOPTERYGII	16544
Pomoxis nigromaculatus	ACTINOPTERYGII	16496
Pongo abelii	MAMMALIA	16499
Pongo pygmaeus	MAMMALIA	16389
Ponticola kessleri	ACTINOPTERYGII	16890
Pontoporia blainvillei	MAMMALIA	16593
Porichthys myriaster	ACTINOPTERYGII	18910
Porphyrio hochstetteri	AVES	16988
Porphyrio porphyrio	AVES	17020
Potamochoerus porcus	MAMMALIA	16693
Potamothrissa acutirostris	ACTINOPTERYGII	16736
Potamothrissa obtusirostris	ACTINOPTERYGII	16736
Potamotrygon motoro	CHONDRICHTHYES	17448
Potomotyphlus kaupii	AMPHIBIA	17035
Potorous tridactylus	MAMMALIA	16922
Praslinia cooperi	AMPHIBIA	16192
Presbytis melalophos	MAMMALIA	16543
Primolius couloni	AVES	16995
Primolius maracana	AVES	16999
Prionace glauca	CHONDRICHTHYES	16705
Prionailurus bengalensis	MAMMALIA	16749
Prioniturus luconensis	AVES	18525
Prionodon pardicolor	MAMMALIA	16718
Pristiophorus japonicus	CHONDRICHTHYES	18430
Pristis clavata	CHONDRICHTHYES	16804
Pristis pectinata	CHONDRICHTHYES	16802
Procapra gutturosa	MAMMALIA	16546
Procapra przewalskii	MAMMALIA	16548
Procavia capensis	MAMMALIA	16743
Procolobus badius	MAMMALIA	16595
Procolobus verus	MAMMALIA	16605
Procyon lotor	MAMMALIA	16615.5
Procypris mera	ACTINOPTERYGII	16581
Proechimys longicaudatus	MAMMALIA	16816
Proedromys liangshanensis	MAMMALIA	16296
Progne chalybea	AVES	18030
Prolemur simus	MAMMALIA	16765
Promethichthys prometheus	ACTINOPTERYGII	16810
Propithecus coquereli	MAMMALIA	17104
Propithecus diadema	MAMMALIA	17082
Propithecus edwardsi	MAMMALIA	17116
Propithecus tattersalli	MAMMALIA	17099
Propithecus verreauxi	MAMMALIA	17106
Proteus anguinus	AMPHIBIA	16584
Protobothrops cornutus	REPTILIA	17219
Protobothrops jerdonii	REPTILIA	17239
Protobothrops mangshanensis	REPTILIA	17230
Protobothrops maolanensis	REPTILIA	17228
Protobothrops mucrosquamatus	REPTILIA	17234
Protobothrops xiangchengensis	REPTILIA	17240
Protopterus annectens	SARCOPTERYGII	16657
Protopterus dolloi	SARCOPTERYGII	16646
Prunella montanella	AVES	16832
Psenes cyanophrys	ACTINOPTERYGII	16500
Psenes pellucidus	ACTINOPTERYGII	16572
Psenopsis anomala	ACTINOPTERYGII	16509
Psephurus gladius	ACTINOPTERYGII	16483
Pseudecheneis sulcata	ACTINOPTERYGII	16474
Pseudhymenochirus merlini	AMPHIBIA	18029
Pseudobagrus ondon	ACTINOPTERYGII	16534
Pseudocarcharias kamoharai	CHONDRICHTHYES	16694
Pseudocheirus peregrinus	MAMMALIA	16022
Pseudogyrinocheilus prochilus	ACTINOPTERYGII	16595
Pseudohynobius flavomaculatus	AMPHIBIA	16389
Pseudohynobius puxiongensis	AMPHIBIA	16398
Pseudohynobius shuichengensis	AMPHIBIA	16394
Pseudois nayaur	MAMMALIA	16737.5
Pseudolabrus eoethinus	ACTINOPTERYGII	16508
Pseudolabrus sieboldi	ACTINOPTERYGII	16510
Pseudolaubuca engraulis	ACTINOPTERYGII	16612
Pseudolaubuca sinensis	ACTINOPTERYGII	16617
Pseudoleistes guirahuro	AVES	16770
Pseudoleistes virescens	AVES	16769
Pseudoleptodeira latifasciata	REPTILIA	18329
Pseudomys chapmani	MAMMALIA	16249
Pseudonestor xanthophrys	AVES	16830
Pseudopodoces humilis	AVES	16809
Pseudorasbora elongata	ACTINOPTERYGII	16587
Pseudorasbora parva	ACTINOPTERYGII	16600
Pseudorca crassidens	MAMMALIA	16392
Pseudoryx nghetinhensis	MAMMALIA	16358
Pseudotriakis microdon	CHONDRICHTHYES	16700
Pseudotriton ruber	AMPHIBIA	16661
Psilorhynchus homaloptera	ACTINOPTERYGII	16569
Psilorhynchus sucatio	ACTINOPTERYGII	16653
Psittacus erithacus	AVES	17962
Psittrichas fulgidus	AVES	16776
Pteraclis aesticola	ACTINOPTERYGII	16809
Pteragogus flagellifer	ACTINOPTERYGII	16793
Pterapogon kauderni	ACTINOPTERYGII	16530
Pterocryptis cochinchinensis	ACTINOPTERYGII	16501
Pteroglossus azara	AVES	18736
Pteromys volans	MAMMALIA	16513
Pteronotus parnellii	MAMMALIA	16564
Pteroplatytrygon violacea	CHONDRICHTHYES	17665
Pteropus alecto	MAMMALIA	16739
Pteropus dasymallus	MAMMALIA	16705
Pteropus scapulatus	MAMMALIA	16741
Pteropus vampyrus	MAMMALIA	16554
Pterothrissus gissu	ACTINOPTERYGII	16188
Ptilopachus petrosus	AVES	16773
Ptychidio jordani	ACTINOPTERYGII	16602
Ptychobarbus dipogon	ACTINOPTERYGII	16787
Ptychochromoides katria	ACTINOPTERYGII	16556
Pucrasia macrolopha	AVES	16696
Pudu mephistophiles	MAMMALIA	16426
Pudu puda	MAMMALIA	16347
Puma concolor	MAMMALIA	17153
Pundamilia nyererei	ACTINOPTERYGII	16761
Pungitius hellenicus	ACTINOPTERYGII	16713
Pungitius laevis	ACTINOPTERYGII	16576
Pungitius platygaster	ACTINOPTERYGII	16570
Pungitius pungitius	ACTINOPTERYGII	16388
Pungitius sinensis	ACTINOPTERYGII	16581
Pusa sibirica	MAMMALIA	16773
Pycnonotus melanicterus	AVES	17011
Pycnonotus sinensis	AVES	16923
Pycnonotus taivanus	AVES	16923
Pygathrix cinerea	MAMMALIA	16535
Pygathrix nemaeus	MAMMALIA	15467
Pygathrix nigripes	MAMMALIA	16536
Pygoplites diacanthus	ACTINOPTERYGII	16313
Pygoscelis adeliae	AVES	17486
Pygoscelis antarcticus	AVES	15972
Pyrrhocorax graculus	AVES	16905
Pyrrhocorax pyrrhocorax	AVES	16889
Pyrrhula pyrrhula	AVES	16831
Pyrrhura rupicola	AVES	16994
Python bivittatus	REPTILIA	17617
Python regius	REPTILIA	17245
Quasipaa boulengeri	AMPHIBIA	17741
Quasipaa yei	AMPHIBIA	17072
Quiscalus quiscula	AVES	16768
Rachycentron canadum	ACTINOPTERYGII	16758
Rafetus swinhoei	REPTILIA	16990
Raiamas guttatus	ACTINOPTERYGII	16506
Raiamas senegalensis	ACTINOPTERYGII	16854
Raja rhina	CHONDRICHTHYES	16910
Rallina eurizonoides	AVES	16942
Rana chensinensis	AMPHIBIA	18808
Rana draytonii	AMPHIBIA	17805
Rana dybowskii	AMPHIBIA	18864
Rana huanrensis	AMPHIBIA	19253
Rana kunyuensis	AMPHIBIA	22255
Rangifer tarandus	MAMMALIA	16362
Ranodon sibiricus	AMPHIBIA	16418
Ranzania laevis	ACTINOPTERYGII	16478
Raphicerus campestris	MAMMALIA	16392
Rasbora borapetensis	ACTINOPTERYGII	16510
Rasbora daniconius	ACTINOPTERYGII	16886
Rasbora steineri	ACTINOPTERYGII	16530
Rasbora trilineata	ACTINOPTERYGII	16747
Rastrelliger brachysoma	ACTINOPTERYGII	16539
Rastrelliger kanagurta	ACTINOPTERYGII	16537
Rattus exulans	MAMMALIA	16307
Rattus fuscipes	MAMMALIA	16301
Rattus leucopus	MAMMALIA	16297
Rattus lutreolus	MAMMALIA	16295
Rattus niobe	MAMMALIA	16298
Rattus norvegicus	MAMMALIA	16311
Rattus praetor	MAMMALIA	16293
Rattus rattus	MAMMALIA	16305
Rattus sordidus	MAMMALIA	16309
Rattus tanezumi	MAMMALIA	16306
Rattus tunneyi	MAMMALIA	16292
Rattus villosissimus	MAMMALIA	16303
Ratufa bicolor	MAMMALIA	16563
Recurvirostra avosetta	AVES	16897
Redigobius bikolanus	ACTINOPTERYGII	16464
Redunca arundinum	MAMMALIA	16439
Redunca fulvorufula	MAMMALIA	16434
Regulus calendula	AVES	16859
Remiz consobrinus	AVES	16737
Rena humilis	REPTILIA	16218
Retropinna retropinna	ACTINOPTERYGII	16563
Rhabdosargus sarba	ACTINOPTERYGII	16644
Rhacophorus dennysi	AMPHIBIA	18052
Rhacophorus schlegelii	AMPHIBIA	21359
Rhamphochromis esox	ACTINOPTERYGII	16583
Rhea americana	AVES	16714
Rhinatrema bivittatum	AMPHIBIA	16422
Rhincodon typus	CHONDRICHTHYES	16875
Rhineura floridana	REPTILIA	16988
Rhinichthys osculus	ACTINOPTERYGII	16611
Rhinobatos hynnicephalus	CHONDRICHTHYES	16776
Rhinobatos schlegelii	CHONDRICHTHYES	16780
Rhinoceros sondaicus	MAMMALIA	16417
Rhinoceros unicornis	MAMMALIA	16829
Rhinochimaera pacifica	CHONDRICHTHYES	24889
Rhinogobius brunneus	ACTINOPTERYGII	16500
Rhinogobius giurinus	ACTINOPTERYGII	16520
Rhinolophus ferrumequinum	MAMMALIA	16839
Rhinolophus formosae	MAMMALIA	16915
Rhinolophus luctus	MAMMALIA	16775
Rhinolophus macrotis	MAMMALIA	16848
Rhinolophus rex	MAMMALIA	16845
Rhinolophus sinicus	MAMMALIA	16883
Rhinomuraena quaesita	ACTINOPTERYGII	16566
Rhinophrynus dorsalis	AMPHIBIA	17299
Rhinophylla pumilio	MAMMALIA	16671
Rhinopithecus avunculus	MAMMALIA	16548
Rhinopithecus bieti	MAMMALIA	16550
Rhinopithecus brelichi	MAMMALIA	16553
Rhinopithecus roxellana	MAMMALIA	16551
Rhinopithecus strykeri	MAMMALIA	16550
Rhizomys pruinosus	MAMMALIA	16575
Rhizomys sinensis	MAMMALIA	16564
Rhodeus fangi	ACTINOPTERYGII	16733
Rhodeus lighti	ACTINOPTERYGII	16677
Rhodeus ocellatus	ACTINOPTERYGII	16674
Rhodeus sericeus	ACTINOPTERYGII	16581
Rhodeus sinensis	ACTINOPTERYGII	16677
Rhyacotriton variegatus	AMPHIBIA	21606
Rhynchactis macrothrix	ACTINOPTERYGII	17072
Rhynchocypris percnurus	ACTINOPTERYGII	16600
Rhyncholestes raphanurus	MAMMALIA	16727
Rhynchopsitta terrisi	AVES	17027
Rhynochetos jubatus	AVES	16937
Rita rita	ACTINOPTERYGII	16449
Robinsia catherinae	ACTINOPTERYGII	16627
Rousettus aegyptiacus	MAMMALIA	16706
Rucervus duvaucelii	MAMMALIA	16342
Rupicapra pyrenaica	MAMMALIA	16418.5
Rupicapra rupicapra	MAMMALIA	16434
Rusa alfredi	MAMMALIA	16355
Rusa timorensis	MAMMALIA	16434
Rusa unicolor	MAMMALIA	16505
Ruvettus pretiosus	ACTINOPTERYGII	16202
Sacalia bealei	REPTILIA	16561
Sacalia quadriocellata	REPTILIA	16816
Sagamichthys abei	ACTINOPTERYGII	17143
Sagittarius serpentarius	AVES	16773
Saguinus oedipus	MAMMALIA	16551
Saiga tatarica	MAMMALIA	16375
[truncated: 428 more rows]
